# Supplementary material for: Mannose-binding lectin 2 secreted by hepatocellular carcinoma cells recruits and activates natural killer cells to reshape an immune-activated microenvironment
Source: PLoS Biol. 2026 May 20;24(5):e3003793. doi: 10.1371/journal.pbio.3003793 (PMC13189296; doi:10.1371/journal.pbio.3003793)
Supplement: S1 Data — An Excel spreadsheet containing the underlying numerical data for Figs 1B–1D, 1F–1I, 1K, 1L, 2A–2K, 2M, 2N, 3F–3H, 3K–3M, 4A–4G, 4J–4O, 5A–5C, 5E–5I, 5M, 5O–5Q, 6A, 6B, 6D–6F, 6H, 7A, 7C–7F, S1A–S1C, S2A, S2C, S3C, S3D, S3G, S3H, S3L, S3M, and S5C. (XLSX) [file pbio.3003793.s007.xlsx]

## Sheet: Figure 1
1B		Hep3B	Hep G2	Huh7	MHCC97-L	MHCC97-H	LM3
ELISA	MBL2 (ng/mL)	1.49729	2.33413	8.19207	7.40921	2.76606	2.46911
		1.44756	2.20072	7.67286	7.06829	2.58945	2.3222
		1.54299	2.30376	7.62916	6.91747	2.69642	2.42646
	Mean	1.49594	2.27954	7.83136	7.13166	2.68397	2.40592
	SD	0.0477292	0.0699271	0.313146	0.251923	0.0889578	0.0755786
1C		Hep 3B	Hep G2	Huh7	MHCC97-L	MHCC97-H	HCCLM3
Q-PCR	Relative MBL2 mRNA expression (normalized to Hep3B)	1.33323	2.85816	8.83642	2.78672	1.07543	0.806656
		1.06224	3.09007	8.42976	3.01083	1.1422	0.96535
		0.70611	3.27215	8.88637	3.42118	1.12818	1.05253
	Mean	1.03386	3.07346	8.71752	3.07291	1.11527	0.941514
	SD	0.314522	0.207494	0.250454	0.321751	0.0352112	0.124661
1D		Hep 3B	Hep G2	Huh7	MHCC97-L	MHCC97-H	HCCLM3
WB	Relative MBL2 expression (β-Tubulin adjusted)	0.46235	0.645052	1.10008	1.01784	0.742579	0.737077
		0.48565	0.695463	1.20135	1.05874	0.841236	0.725414
		0.43136	0.605874	1.07123	0.895425	0.689541	0.745787
	Mean	0.459787	0.648796	1.12422	0.990668	0.757785	0.736093
	SD	0.0272356	0.0449117	0.0683363	0.0849807	0.0769823	0.0102221
1F		Huh7 NC	Huh7 sh1	Huh7 sh2
WB	Relative MBL2 expression (β-Tubulin adjusted)	1.44254	0.238772	0.239216
		1.45278	0.205458	0.224154
		1.43259	0.268954	0.242447
	Mean	1.44264	0.237728	0.235272
	SD	0.0100983	0.0317609	0.00976324
		Hep3B Ctrl	Hep3B MBL2	Hep3B MBL2 SP		Hep3B Ctrl	Hep3B MBL2	Hep3B MBL2 SP
	Relative MBL2 expression (β-Tubulin adjusted)	0.113882	1.92713	1.03358		0.539375	1.16341	1.05262
		0.132151	1.96325	1.07562		0.423659	1.10363	1.00653
		0.121132	1.84562	1.01236		0.602563	1.21326	1.09562
	Mean	0.122388	1.912	1.04052	Mean	0.521866	1.1601	1.05159
	SD	0.00919912	0.0602572	0.0321951	SD	0.0907281	0.0548904	0.0445539
		LM3 Ctrl	LM3 MBL2	LM3 MBL2 SP		LM3 Ctrl	LM3 MBL2	LM3 MBL2 SP
	Relative MBL2 expression (β-Tubulin adjusted)	0.165194	1.37334	0.577726		0.091117	0.974189	1.1318
		0.135262	1.35231	0.485621		0.090236	0.912363	1.10236
		0.196532	1.39563	0.663232		0.092653	1.21523	1.16523
	Mean	0.165663	1.37376	0.575526	Mean	0.0913353	1.03393	1.13313
	SD	0.0306377	0.021663	0.0888259	SD	0.0012232	0.160028	0.0314552
1G	Days	Huh7-NC			Mean	SD	Huh7-shRNA1			Mean	SD	Huh7-shRNA2			Mean	SD
CCK-8	0	0.21	0.233	0.255	0.232667	0.0225019	0.226	0.21	0.249	0.228333	0.0196044	0.239	0.21	0.231	0.226667	0.0149778
	1	0.251	0.249	0.252	0.250667	0.00152753	0.305	0.314	0.309	0.309333	0.00450925	0.297	0.303	0.298	0.299333	0.00321455
	2	0.284	0.295	0.281	0.286667	0.00737111	0.409	0.407	0.397	0.404333	0.0064291	0.38	0.397	0.39	0.389	0.008544
	3	0.419	0.37	0.4	0.396333	0.0247049	0.564	0.538	0.608	0.57	0.0353836	0.541	0.549	0.477	0.522333	0.0394631
	4	0.464	0.451	0.465	0.46	0.00781025	0.783	0.799	0.768	0.783333	0.0155027	0.705	0.668	0.701	0.691333	0.020306
	5	0.582	0.597	0.564	0.581	0.0165227	1.15	1.138	1.199	1.16233	0.0323161	0.998	1.099	1.054	1.05033	0.0505997
	Days	Hep3B-NC			Mean	SD	Hep3B-MBL2			Mean	SD	Hep3B-MBL2ΔSP			Mean	SD
CCK-8	0	0.181	0.176	0.176	0.177667	0.00288675	0.175	0.18	0.176	0.177	0.00264575	0.177	0.182	0.174	0.177667	0.00404145
	1	0.19	0.19	0.19	0.19	3.39935e-17	0.182	0.182	0.183	0.182333	0.00057735	0.181	0.183	0.182	0.182	0.001
	2	0.221	0.219	0.212	0.217333	0.00472582	0.188	0.189	0.188	0.188333	0.00057735	0.19	0.189	0.19	0.189667	0.00057735
	3	0.27	0.259	0.262	0.263667	0.00568624	0.2	0.199	0.198	0.199	0.001	0.207	0.206	0.201	0.204667	0.00321455
	4	0.291	0.305	0.309	0.301667	0.00945163	0.198	0.208	0.208	0.204667	0.0057735	0.208	0.22	0.204	0.210667	0.00832666
	5	0.407	0.395	0.394	0.398667	0.00723418	0.236	0.235	0.239	0.236667	0.00208167	0.238	0.251	0.239	0.242667	0.00723418
	Days	LM3-NC			Mean	SD	LM3-MBL2			Mean	SD	LM3-MBL2ΔSP			Mean	SD
CCK-8	0	0.227	0.206	0.222	0.218333	0.0109697	0.212	0.226	0.221	0.219667	0.0070946	0.222	0.221	0.206	0.216333	0.00896289
	1	0.475	0.435	0.467	0.459	0.021166	0.407	0.406	0.407	0.406667	0.00057735	0.36	0.371	0.359	0.363333	0.00665833
	2	0.639	0.744	0.768	0.717	0.0686076	0.429	0.437	0.497	0.454333	0.0371663	0.456	0.436	0.433	0.441667	0.0125033
	3	1.418	1.422	1.324	1.388	0.0554617	0.746	0.777	0.786	0.769667	0.0209841	0.674	0.717	0.67	0.687	0.0260576
	4	1.961	1.947	1.892	1.93333	0.0364737	1.082	1.063	1.083	1.076	0.0112694	1.009	0.997	1.015	1.007	0.00916515
	5	2.809	2.796	2.809	2.80467	0.00750555	1.389	1.397	1.433	1.40633	0.0234379	1.517	1.5	1.484	1.50033	0.0165025
1H		Huh7			Hep3B			LM3
Colony Formation Assay		NC	shRNA1	shRNA2	Ctrl	MBL2	MBL2ΔSP	Ctrl	MBL2	MBL2ΔSP
	Number of clonies	22	51	49	77	24	26	93	42	45
		17	42	40	80	21	22	108	39	40
		15	47	39	70	18	30	89	48	41
	Mean	18	46.6667	42.6667	75.6667	21	26	96.6667	43	42
	SD	3.60555	4.50925	5.50757	5.1316	3	4	10.0167	4.58258	2.64575
1I		Huh7			Hep3B			LM3
Transwell assay		NC	shRNA1	shRNA2	Ctrl	MBL2	MBL2ΔSP	Ctrl	MBL2	MBL2ΔSP
	Number of migrated cells	79	202	218	94	28	30	15	3	4
		82	236	188	97	43	38	18	4	3
		97	228	232	89	20	28	15	4	2
	Mean	86	222	212.667	93.3333	30.3333	32	16	3.66667	3
	SD	9.64365	17.7764	22.4796	4.04145	11.6762	5.2915	1.73205	0.57735	1
1K	Days	Lv-vector					Mean	SD	Lv-MBL2					Mean	SD	Lv-MBL2ΔSP					Mean	SD
Tumor volume (mm³)	2	15.5469	16.9123	12.7271	7.66956	6.70657	11.9125	4.58188	16.3995	7.91213	10.7159	16.4644	7.99027	11.8964	4.29156	13.2805	8.748	10.8757	11.607	12.1569	11.3336	1.691
	4	48.3607	50.1068	72.028	62.5723	82.781	63.1697	14.6063	57.6163	27.3896	52.1989	36.2811	34.7259	41.6424	12.7115	79.8128	50.4678	52.8126	34.5331	46.4099	52.8072	16.6556
	6	105.485	203.572	169.26	110.976	148.815	147.622	40.9831	93.4316	61.0567	41.081	18.5184	19.6439	46.7463	31.4156	119.18	143.9	96.633	48.5156	86.596	98.965	35.8169
	8	180.04	288	237.216	274.858	179.708	231.964	51.0743	153.25	88.7297	49.1236	25.8706	22.7364	67.9421	54.4914	128.45	81.9364	158.715	189.488	95.2575	130.769	44.3846
	10	217.104	233.711	395.574	285.297	310.809	288.499	70.8378	129.964	70.3196	53.5304	33.8712	28.0788	63.1527	40.9123	206.501	140.884	205.575	177.65	184.284	182.979	26.7672
	12	395.868	465.463	255.378	461.436	350.314	385.692	87.2318	143.1	118.584	61.7466	51.3574	38.0224	82.562	45.6979	325.897	264.291	208.915	284.803	224.878	261.757	46.9146
	14	501.32	357.68	483.634	628.657	522.744	498.807	96.9375	226.673	168.45	51.6759	42.9069	62.4933	110.44	82.444	383.873	324.202	343.716	299.507	148.544	299.968	90.0981
1L		Lv-vector	Lv-MBL2	Lv-MBL2ΔSP
	Tumor weight (g)	0.21	0.09	0.1
		0.22	0.06	0.15
		0.2	0.05	0.15
		0.22	0.05	0.11
		0.17	0.02	0.16
	Mean	0.204	0.054	0.134
	SD	0.0207364	0.0250998	0.0270185

## Sheet: Figure 2
2A	https://compbio.cn/timer3/
2B		vector	MBL2	MBL2-ΔST			vector	MBL2	MBL2-ΔST			vector	MBL2	MBL2-ΔST
IHC	Score of MBL2	6	9	12		Number of ki67+ cells	35	20	13		Number of Nkp46+ cells	11	31	10
		4	9	12			29	19	9			9	27	11
		4	8	12			38	17	12			6	25	8
		4	12	8			34	14	18			6	27	8
		4	8	8			32	16	13			10	30	13
	Mean	4.4	9.2	10.4		Mean	33.6	17.2	13		Mean	8.4	28	10
	SD	0.894427	1.64317	2.19089		SD	3.36155	2.38747	3.24037		SD	2.30217	2.44949	2.12132
2C		Ctrl	MBL2		2D		PBS	MBL2		2E		PBS	MBL2
FCS	% of CD3-CD56+ NK cells	3.86	6.67		FCS	% of Nkp46+ NK cells	4.04	19.1		FCS	% of GZMB+ NK cells	17.2	93.2
		1.75	3.66				1.82	31.1				24.5	88.6
		1.16	3.11				4.88	31.9				25.2	92.3
		1.25	2.51				3.33	37.1				36.7	95.7
		6.27	8.12				5.13	26.6				29.5	93.8
		4.03	4.51				2.74	28.6				30.1	91.6
		2.25	2.69				2.09	15.7				66.7	96.2
		2.69	4.52				10	26.7				60	90.7
		2.73	5.32				11.1	36.6				50	78.4
		3.16	5.23				1.61	27.5				61.3	83.1
		2.18	5.67				10.3	18.9				33.3	86.5
		0.64	2.42				10	24.6				20	91.6
	Mean	2.66417	4.53583			Mean	5.58667	27.0333			Mean	37.875	90.1417
	SD	1.54183	1.77285			SD	3.69388	6.73867			SD	17.2035	5.24534
2F	Paired		Ctrl	MBL2
FCS	1	Ratio of CD3-CD56dim/ CD3-CD56bright NK cells	14.1945	17.4033
	2		5.28302	13.7075
	3		2.44948	5.41936
	4		2.05758	2.16987
	5		19.9371	31.3269
	6		5.45161	8.76471
		Mean	8.22889	13.1319
		SD	7.21872	10.4724
2G		Coclutured with Hep1-6-vector						Mean	SD	Coclutured with Hep1-6-MBL2						Mean	SD
FCS	GZMB+	8.94	9	9.17	9.03	9.13	9.28	9.09167	0.125127	11.7	13.3	11.8	11.9	13.5	12	12.3667	0.809115
	Perforin+	2.05	2.44	1.99	3.46	3.92	3.47	2.88833	0.829492	7.91	4.7	3.59	13.3	8.75	5.56	7.30167	3.52211
2H		Coclutured with Hep1-6-vector						Mean	SD	Coclutured with Hep1-6-MBL2						Mean	SD
FCS	CD27-CD11B-	0.22	0.68	0.45	0.18	0.46	0.34	0.388333	0.183348	0.76	0.59	0.49	0.58	0.46	0.39	0.545	0.129422
	CD27+CD11B-	5.8	6.77	4.13	5.64	6.11	3.82	5.37833	1.15802	3.92	3.37	3.49	3.48	3.04	3.31	3.435	0.288496
	CD27+CD11B+	77.4	74.4	77.5	78.1	75.8	78.2	76.9	1.49666	74.8	76.6	76.5	75.9	77.4	77.2	76.4	0.948683
	CD27-CD11B+	16.6	18.2	17.9	16.1	17.6	17.6	17.3333	0.809115	20.5	19.4	19.6	20.1	19.1	19.1	19.6333	0.564506
2I		Ctrl	MBL2	Ctrl+NK92	MBL2+NK92
LDH	Cytotoxicity (%)	9.0063	9.6125	10.5063	11.3375
		9.2625	8.3688	10.375	11.175
		8.5313	9.1375	10.5188	11
	Mean	8.93337	9.0396	10.4667	11.1708
	SD	0.371016	0.627603	0.0796601	0.168789
2J	vector	MBL2		2K		vector	MBL2
Hepa1-6 liver flux [p/s] × 10³	2.55483	1.14327		IHC	Number of Nkp46+ cells	10	73
	2.53581	0.798755				9	37
	1.5014	0.644121				15	41
	2.63096	0.469119			Mean	11.3333	50.3333
	4.72131	0.853162			SD	3.21455	19.7315
Mean	2.78886	0.781685
SD	1.1764	0.251377
2M	Days	vector+IgG					Mean	SD	MBL2+IgG					Mean	SD	MBL2+anti-ASGM1					Mean	SD
Tumor volume (mm³)	3	15.472	16.6174	12.7544	15.0079	9.67536	13.9054	2.74968	15.5349	16.3395	15.8071	14.6617	13.8772	15.2441	0.975841	13.4023	14.0556	13.5137	16.4441	15.8147	14.6461	1.3943
	6	30.432	20.9741	36.2534	36.4777	31.137	31.0548	6.2938	27.096	29.6312	33.7283	32.32	37.0384	31.9628	3.81208	35.2052	35.263	34.56	26.7662	28.3687	32.0326	4.12453
	9	47.5858	70.5943	91.782	86.5503	78.3852	74.9795	17.3021	70.9882	73.5056	66.96	53.6615	47.679	62.5589	11.3007	77.8859	95.8719	55.0783	69.9782	72.7449	74.3118	14.7375
	12	124.987	177.212	130.789	144.354	138.901	143.249	20.3861	73.8869	97.4829	95.9507	98.106	106.838	94.4529	12.2589	122.248	109.389	125.511	119.333	119.688	119.234	6.03386
	15	226.437	226.711	121.161	213.263	144.743	186.463	49.8522	103.304	93.6643	87.8308	101.055	60.8791	89.3466	17.053	209.388	182.023	127.815	132.938	118.801	154.193	39.4372
	18	370.12	374.793	302.209	392.331	344.805	356.852	34.956	147.385	126.756	136.375	102.07	66.207	115.759	32.361	342.873	298.404	273.214	269.097	203.087	277.335	50.8348
	21	844.254	799.025	971.854	1057.74	728	880.176	133.2	266.359	212.471	204.037	127.105	95.6897	181.132	68.9017	694.527	656.334	642.579	407.413	428.476	565.866	136.57
2N	vector+IgG	MBL2+IgG	MBL2+anti-ASGM1
Tumor weight (g)	0.92	0.15	0.8
	0.82	0.14	0.71
	0.74	0.11	0.62
	0.78	0.09	0.5
	0.69	0.08	0.54
Mean	0.79	0.114	0.634
SD	0.087178	0.0304959	0.122801

## Sheet: Figure 3
3G		PBS	MBL2	MBL2+RGD			PBS	MBL2	MBL2+RGD
FCS	% of Nkp46+ NK cells	12.8	16.3	15.9		% of GZMB+ NK cells	14.6	53.4	40.5
		13.5	17.7	17			27.1	54.4	33.5
		10.1	17.7	15.5			30.3	67.7	41.7
		10.9	20.1	14.6			26.2	73.9	48.8
		11.8	19.6	14.2			25	63	48.7
		11.2	20.8	15.8			17.3	67.1	40.7
	Mean	11.7167	18.7	15.5		Mean	23.4167	63.25	42.3167
	SD	1.25764	1.72858	1		SD	6.10489	8.04307	5.77596
3H		PBS	MBL2	MBL2+RGD	MBL2+si-ITGB1			PBS	MBL2	MBL2+RGD	MBL2+si-ITGB1
FCS	% of NKG2D+NK92 cells	20.5	33	24	14.8		% of Nkp46+ NK92 cells	49.6	79.2	57.1	55.7
		22.2	35.8	26.4	16.4			57	85.3	62.5	62.6
		17.8	28.6	20.4	11.3			52.2	87.6	56.4	58.8
	Mean	20.1667	32.4667	23.6	14.1667		Mean	52.9333	84.0333	58.6667	59.0333
	SD	2.21886	3.62951	3.01993	2.60832		SD	3.75411	4.34089	3.33816	3.45591
3K		Ctrl	MBL2		Ctrl	MBL2		Ctrl	MBL2
WB	Relative FAK expression (β-Actin adjusted)	1.19965	1.26239	Relative PI3K expression (β-Actin adjusted)	1.31496	1.37163	Relative AKT expression (β-Actin adjusted)	1.0872	0.96741
		1.16369	1.20632		1.30494	1.26523		1.05326	0.63253
		1.22632	1.32154		1.33524	1.52362		1.10231	1.23262
	Mean	1.19655	1.26342	Mean	1.31838	1.38683	Mean	1.08093	0.944187
	SD	0.0314282	0.0576143	SD	0.0154368	0.129863	SD	0.0251217	0.300718
		Ctrl	MBL2		Ctrl	MBL2		Ctrl	MBL2
	Relative p-FAK expression (β-Actin adjusted)	1.09525	1.42061	Relative p-PI3K expression (β-Actin adjusted)	0.867559	1.10775	Relative p-AKT expression (β-Actin adjusted)	0.721783	1.33302
		1.03659	1.40362		0.832653	1.10357		0.702365	1.12352
		1.12362	1.43751		0.896532	1.11532		0.742532	1.53623
	Mean	1.08516	1.42058	Mean	0.865581	1.10888	Mean	0.722227	1.33092
	SD	0.0443836	0.0169445	SD	0.0319854	0.00595766	SD	0.0200872	0.206362
3L		DMSO	rMBL2	rMBL2+MK2206			DMSO	rMBL2	rMBL2+MK2206
ELISA	GZMB (ng/mL)	1.91231	3.52996	1.75898		Perforin (ng/mL)	13.572	33.824	14.858
		1.66698	3.34596	1.80498			12.016	31.556	14.032
		1.70531	4.28896	1.80498			13.005	21.764	19.061
	Mean	1.76153	3.72163	1.78964		Mean	12.8643	29.048	15.9837
	SD	0.131975	0.49986	0.0265575		SD	0.78748	6.40925	2.69686
3M		Ctrl	rMBL2	rMBL2+MK2206		Ctrl	rMBL2	rMBL2+MK2206		Ctrl	rMBL2	rMBL2+MK2206
WB	Relative FAK expression (β-Actin adjusted)	0.603805	1.25189	1.55143	Relative PI3K expression (β-Actin adjusted)	0.544449	1.35121	0.892458	Relative AKT expression (β-Actin adjusted)	0.864179	1.49987	0.589903
		0.601235	1.23625	1.51253		0.495632	1.32152	0.835231		0.835652	1.48563	0.545865
		0.605321	1.27562	1.59564		0.593262	1.38512	0.952132		0.892356	1.51124	0.621362
	Mean	0.603454	1.25459	1.5532	Mean	0.544448	1.35262	0.893274	Mean	0.864062	1.49891	0.58571
	SD	0.00206552	0.0198239	0.0415848	SD	0.048815	0.0318243	0.0584548	SD	0.0283522	0.012829	0.0379227
		Ctrl	rMBL2	rMBL2+MK2206		Ctrl	rMBL2	rMBL2+MK2206		Ctrl	rMBL2	rMBL2+MK2206
	Relative p-FAK expression (β-Actin adjusted)	0.996459	1.23235	1.28125	Relative p-PI3K expression (β-Actin adjusted)	0.579012	1.17491	1.21565	Relative p-AKT expression (β-Actin adjusted)	0.854284	1.50292	1.42954
		0.904562	1.22596	1.24236		0.542511	1.21031	1.20123		0.802362	1.45236	1.36956
		1.04256	1.2457	1.22125		0.618311	1.14231	1.22366		0.903215	1.55363	1.48262
	Mean	0.981194	1.23467	1.24829	Mean	0.579945	1.17584	1.21351	Mean	0.853287	1.50297	1.42724
	SD	0.0702544	0.010072	0.0304367	SD	0.0379086	0.0340096	0.0113649	SD	0.0504339	0.0506315	0.056566
3N		PBS	rMBL2	rMBL2+MK2206			PBS	rMBL2	rMBL2+MK2206			PBS	rMBL2	rMBL2+MK2206
FCS	% of Nkp46+ NK cells	1.78	3.18	0.9		% of NKG2D+ NK cells	2.75	7.76	2.8		% of GZMB+ NK cells	16.5	21.4	20.3
		1.66	2.62	1.28			2.76	8.21	3.82			20.7	27.4	13.6
		2.42	2.36	1.1			4.41	7.52	3.18			16.7	23.6	20.7
		2.28	2.73	1.7			3.48	8.45	5.03			19.1	32.4	15.1
		1.74	2.79	1.34			3.66	9.37	3.37			17.5	26.5	16
		1.49	2.41	1.95			2.84	6.52	6.59			14.1	16.8	11
	Mean	1.895	2.68167	1.37833		Mean	3.31667	7.97167	4.13167		Mean	17.4333	24.6833	16.1167
	SD	0.368877	0.29782	0.3867		SD	0.663043	0.958862	1.42875		SD	2.27918	5.37268	3.79653

## Sheet: Figure 3F(SPR)
_ Fc=1 - 1_X	_ Fc=1 - 1_Y	_ Fc=1 - 2_X	_ Fc=1 - 2_Y	_ Fc=1 - 3_X	_ Fc=1 - 3_Y	_ Fc=1 - 4_X	_ Fc=1 - 4_Y	_ Fc=1 - 5_X	_ Fc=1 - 5_Y
0	0.9776	0	0.376	0	0.4136	0	0.094	0	-1.4288
1	2.3688	1	-0.376	1	-0.846	1	-1.3912	1	-1.3348
2	3.4028	2	0.3008	2	-0.376	2	-0.6956	2	-0.2444
3	-0.7708	3	1.9176	3	-2.2184	3	-0.9212	3	-1.88
4	2.1808	4	0.1316	4	-0.9024	4	-2.1808	4	0.1128
5	0.4512	5	1.0716	5	1.0904	5	-1.1844	5	0.7896
6	1.3348	6	1.222	6	-0.5076	6	0.2256	6	1.0152
7	2.8764	7	-0.564	7	-0.2632	7	-1.4476	7	-0.3384
8	1.9552	8	2.7448	8	1.8612	8	0.2444	8	-0.6956
9	1.3536	9	-0.5828	9	-2.1808	9	-0.6016	9	0.6204
10	1.0716	10	0.5452	10	1.1656	10	-1.0716	10	-0.5076
11	1.6356	11	0.376	11	1.8236	11	0.188	11	0.6768
12	0.6392	12	0.5452	12	-0.94	12	-0.2632	12	0.5264
13	-0.1504	13	0.2632	13	-2.0116	13	-0.0752	13	-0.2256
14	2.256	14	-0.5452	14	-0.6392	14	-1.0528	14	0.658
15	-0.2256	15	2.0116	15	-0.1692	15	-1.88	15	-0.4888
16	1.8236	16	-1.504	16	-0.5452	16	1.0152	16	-0.8836
17	0.752	17	0.8648	17	-2.0492	17	0.1504	17	-1.4476
18	0.6956	18	1.7108	18	0.5264	18	-0.282	18	-0.3384
19	0.0188	19	-1.1468	19	-1.9176	19	0.7144	19	-0.2632
20	1.3724	20	2.162	20	-0.188	20	0.5452	20	-1.1656
21	0.8084	21	-0.3384	21	-0.7896	21	-0.7708	21	0.1316
22	-0.0376	22	1.2784	22	-0.3384	22	-0.5828	22	-0.1692
23	0.8084	23	0.2068	23	-0.1128	23	0.9212	23	-1.1092
24	1.4476	24	1.5416	24	2.2372	24	-0.2444	24	-0.094
25	1.034	25	-0.2068	25	-1.2784	25	0.5076	25	0.846
26	1.0904	26	-0.3948	26	1.6168	26	-0.4136	26	-0.8084
27	1.128	27	-0.6392	27	-0.1316	27	0.752	27	1.1844
28	2.4064	28	0.752	28	-0.8272	28	0.4324	28	0.7144
29	-0.1692	29	2.3312	29	0.8084	29	0.2632	29	-1.034
30	0.9588	30	-0.2444	30	0.0564	30	-0.5828	30	-1.5228
31	2.35	31	2.2936	31	0.1316	31	-0.9964	31	0.6204
32	0.6768	32	0.8836	32	-0.9776	32	0.0376	32	1.0716
33	1.8988	33	1.222	33	-0.0376	33	0.6392	33	0.6956
34	3.008	34	0.7896	34	-1.222	34	-1.5416	34	-0.3948
35	0.6204	35	1.3724	35	0.0376	35	-1.8988	35	-1.2032
36	-0.6392	36	0.6204	36	0.2632	36	-2.1244	36	0.6956
37	2.6508	37	0.6392	37	-0.5264	37	-0.4888	37	-0.6768
38	-0.9964	38	2.6132	38	1.8048	38	1.0528	38	-2.5004
39	1.5792	39	0.3948	39	1.5228	39	-0.9024	39	-1.7672
40	-0.4324	40	-1.1656	40	-1.3348	40	0.47	40	-1.4664
41	-0.2444	41	0.3196	41	-0.8272	41	0.0564	41	-1.0904
42	1.0716	42	-1.692	42	-0.3196	42	-0.1316	42	-0.1128
43	0.1316	43	0.7708	43	-0.094	43	-0.282	43	-0.1316
44	3.1772	44	1.4664	44	1.0152	44	0.5828	44	1.6356
45	-0.2068	45	-1.1092	45	0.2256	45	0.2632	45	0.7144
46	0.1316	46	1.3348	46	1.2972	46	-1.1844	46	-0.4136
47	1.8988	47	1.0904	47	-0.3948	47	-0.4324	47	-2.1808
48	0.658	48	-0.2256	48	0.4136	48	-2.4816	48	-0.376
49	1.2596	49	-0.9776	49	1.2784	49	-1.504	49	0.5264
50	1.8988	50	0.5828	50	0.5828	50	-0.6204	50	0.658
51	3.8352	51	1.1468	51	1.128	51	-1.0152	51	0.9212
52	3.8164	52	-0.3948	52	1.3724	52	-0.6016	52	-0.9964
53	1.8236	53	0.1316	53	-1.4476	53	0.846	53	-0.9588
54	1.7672	54	0.7896	54	-1.316	54	-0.1692	54	0
55	2.6508	55	-0.5828	55	0.3384	55	-1.316	55	-0.94
56	2.1432	56	1.2408	56	0.0752	56	-1.1468	56	-0.9588
57	4.3052	57	1.41	57	0.7332	57	-1.0904	57	0.0752
58	1.2784	58	-0.282	58	0.3948	58	0.6956	58	1.2596
59	2.5192	59	-0.2068	59	1.1092	59	0.8084	59	-0.7896
60	3.8728	60	-1.4664	60	0.0752	60	0.1504	60	0.1692
61	1.7484	61	-0.188	61	0.1692	61	1.3724	61	0.9964
62	3.7976	62	0.8836	62	2.1244	62	-0.7144	62	0.47
63	2.35	63	1.5228	63	-0.4888	63	-2.162	63	-1.316
64	2.6132	64	-0.2068	64	0.8836	64	0.7332	64	-0.2632
65	2.82	65	-0.3572	65	-0.4512	65	0.094	65	-0.7332
66	3.0456	66	-0.9024	66	1.41	66	-0.564	66	0.6204
67	3.5532	67	1.4288	67	-0.2444	67	-0.94	67	-0.846
68	3.29	68	3.1584	68	-0.6204	68	1.0904	68	-0.9024
69	3.1396	69	2.7072	69	-0.7708	69	-1.1468	69	1.0904
70	2.4064	70	0.5452	70	2.7824	70	0.4512	70	1.222
71	1.9364	71	0.8648	71	1.0528	71	1.1844	71	-1.3348
72	1.7484	72	1.8048	72	0.5264	72	0.8648	72	1.2408
73	4.8316	73	1.504	73	0.5264	73	-0.94	73	0.2444
74	2.4628	74	2.0492	74	1.2784	74	0.0752	74	-1.1656
75	4.23	75	-1.3724	75	1.0716	75	0.94	75	-0.2632
76	2.4628	76	1.6168	76	1.4476	76	-0.5452	76	0.6768
77	2.444	77	1.974	77	1.034	77	0.6204	77	0.1316
78	0.9212	78	1.41	78	-0.2444	78	0.9964	78	0.2256
79	2.2372	79	1.3912	79	0.5076	79	2.6508	79	0.7708
80	1.9928	80	0.7332	80	-1.2596	80	1.0152	80	0.1128
81	2.5568	81	1.2784	81	1.7672	81	0.6768	81	0.8836
82	3.7224	82	0.846	82	0.7708	82	0.282	82	0.6956
83	4.6624	83	0.9776	83	-0.2632	83	0.6956	83	-1.6544
84	3.1208	84	1.2784	84	0.2632	84	-0.188	84	-0.8648
85	2.4252	85	2.8012	85	2.726	85	0.6204	85	0.9776
86	3.9668	86	-0.8836	86	-0.8272	86	-0.5076	86	-0.5264
87	3.3464	87	2.7448	87	0.846	87	-1.2784	87	0.4888
88	1.1468	88	2.35	88	1.9176	88	2.1808	88	-0.4136
89	3.6284	89	2.35	89	0.658	89	0.2632	89	-1.6732
90	3.4592	90	1.504	90	2.1432	90	0.188	90	-1.5228
91	5.546	91	2.5568	91	1.5228	91	-0.188	91	0.1504
92	3.1396	92	1.2032	92	2.5004	92	-1.4852	92	-0.2632
93	1.222	93	2.8576	93	1.9928	93	-1.8048	93	-0.4324
94	2.4628	94	-0.376	94	0.6204	94	-1.0528	94	0.9024
95	4.9444	95	0.7896	95	1.4664	95	-0.4136	95	0.5828
96	4.3804	96	0.6016	96	0.094	96	-1.1092	96	1.3912
97	2.9892	97	0.4888	97	-0.7332	97	0.6016	97	0.0752
98	4.8504	98	1.3536	98	0.8084	98	0.3572	98	0.0752
99	3.6472	99	-0.658	99	0.5264	99	0.47	99	0.9024
100	1.974	100	1.1844	100	0.564	100	-2.0492	100	1.0716
101	3.5532	101	-0.3948	101	-0.7144	101	0.1504	101	-1.5604
102	4.4932	102	-1.3912	102	1.5792	102	-1.4852	102	-0.9212
103	3.3276	103	0.8836	103	-1.316	103	-2.5004	103	0.8084
104	2.2936	104	0.1128	104	-0.94	104	-0.4512	104	-0.2444
105	5.3956	105	0.9024	105	0.4324	105	1.6544	105	0.9776
106	4.4556	106	0.9776	106	0.9212	106	0.9588	106	0.3572
107	4.4932	107	-0.846	107	0.9024	107	-1.504	107	0.5264
108	2.162	108	1.1468	108	1.2596	108	-1.2972	108	-3.4216
109	3.3276	109	0.2632	109	0.6016	109	0.188	109	-0.7708
110	3.948	110	0.9024	110	-1.504	110	0.846	110	-0.6768
111	4.418	111	1.2032	111	1.034	111	0.564	111	-1.6732
112	3.9292	112	0.0752	112	-0.94	112	-0.3948	112	0.4512
113	3.0644	113	-0.6392	113	-1.1656	113	-1.1468	113	-1.3348
114	4.8316	114	2.5192	114	-0.7708	114	0.4136	114	0.2068
115	4.1736	115	0.7332	115	-0.5828	115	-0.9776	115	0.6956
116	2.632	116	0.0376	116	0.8272	116	1.0716	116	-1.0528
117	2.162	117	-0.7144	117	0.3008	117	-2.1056	117	2.4628
118	3.1208	118	1.1844	118	-0.6956	118	-0.0376	118	2.4064
119	3.5908	119	2.3688	119	1.0904	119	-1.0716	119	0.7332
120	2.1244	120	1.2972	120	0.188	120	0.3008	120	0.3008
121	2.632	121	0.1316	121	0.4324	121	0.7144	121	0.9024
122	4.0984	122	1.4476	122	0.0376	122	-0.2444	122	-0.282
123	2.6884	123	2.5568	123	-1.4852	123	0.4512	123	-1.88
124	2.5004	124	0.0752	124	-0.2068	124	-1.1656	124	0.6016
125	3.0832	125	0.1692	125	-0.8084	125	1.034	125	-0.2632
126	5.076	126	1.034	126	1.0152	126	-0.846	126	0.376
127	2.5192	127	0.846	127	0.1316	127	2.162	127	-0.188
128	1.9176	128	1.6732	128	-1.8048	128	0.5264	128	2.3124
129	3.2524	129	-0.0188	129	0.2444	129	-0.6768	129	-0.6768
130	1.8236	130	1.1844	130	-0.7708	130	-0.8084	130	0.3196
131	2.7636	131	0.4136	131	-0.7708	131	-0.8084	131	0.47
132	2.8388	132	-0.0564	132	-1.4852	132	1.5792	132	1.598
133	2.7448	133	2.7824	133	0.282	133	-0.6016	133	0.282
134	4.8128	134	2.0304	134	-2.1056	134	0.7144	134	0.9212
135	4.0984	135	1.8612	135	-0.4324	135	0.5264	135	2.6884
136	2.9328	136	0.564	136	1.7672	136	1.9364	136	0.8648
137	3.7036	137	1.6732	137	-1.3348	137	1.7108	137	0.8836
138	3.3276	138	1.128	138	0.1692	138	1.2972	138	1.6356
139	3.7412	139	3.4968	139	1.7108	139	2.4252	139	2.2184
140	4.3052	140	2.9516	140	2.914	140	1.7672	140	3.102
141	2.8576	141	2.6132	141	2.4816	141	5.7904	141	7.802
142	6.5048	142	3.948	142	3.8916	142	4.5308	142	11.2988
143	3.8352	143	4.3992	143	5.6024	143	9.776	143	14.9836
144	5.0196	144	5.7904	144	5.6964	144	10.5092	144	18.1796
145	5.2828	145	4.512	145	6.486	145	13.5548	145	20.2288
146	3.8916	146	6.6176	146	5.734	146	13.1412	146	26.7148
147	4.6248	147	5.4332	147	9.0992	147	16.1492	147	29.7792
148	8.272	148	5.8844	148	8.5352	148	20.398	148	34.1972
149	6.4672	149	5.9596	149	12.9156	149	22.1464	149	41.8864
150	5.6776	150	6.4672	150	14.1188	150	26.2636	150	44.7252
151	5.5836	151	10.716	151	15.0588	151	29.422	151	51.8316
152	7.8208	152	8.93	152	17.672	152	32.336	152	59.4268
153	6.1852	153	11.75	153	19.9092	153	35.2312	153	66.4956
154	7.3884	154	12.69	154	19.7588	154	39.7244	154	75.6136
155	7.4824	155	12.1072	155	24.4776	155	43.9356	155	83.7164
156	9.5504	156	15.3596	156	24.3272	156	50.8164	156	92.4396
157	7.6892	157	17.7848	157	27.542	157	53.2416	157	104.284
158	9.9828	158	19.0256	158	29.986	158	57.9604	158	110.958
159	9.8888	159	19.9092	159	32.4112	159	62.6416	159	122.67
160	10.3024	160	19.1948	160	35.626	160	68.902	160	133.217
161	10.4904	161	21.9772	161	37.1112	161	76.1024	161	144.873
162	9.9264	162	23.7444	162	40.4764	162	79.6932	162	157.563
163	11.75	163	24.8536	163	43.3528	163	87.044	163	165.741
164	13.2164	164	24.7032	164	45.9848	164	92.3644	164	176.964
165	12.5396	165	26.0568	165	45.8344	165	97.0832	165	186.402
166	13.16	166	28.2752	166	50.8352	166	101.351	166	200.596
167	13.348	167	27.2976	167	53.7492	167	106.728	167	207.214
168	14.3632	168	29.14	168	54.2192	168	111.691	168	218.155
169	13.7616	169	31.9976	169	58.6184	169	117.951	169	227.818
170	12.8028	170	33.2008	170	56.1744	170	120.677	170	238.516
171	13.348	171	33.0504	171	57.7536	171	124.418	171	244.287
172	15.4912	172	32.9752	172	59.0696	172	123.986	172	245.641
173	11.9192	173	35.2124	173	62.9424	173	125.64	173	248.78
174	15.0776	174	33.1068	174	64.3336	174	132.916	174	254.702
175	15.792	175	36.3028	175	61.288	175	136.206	175	260.812
176	14.382	176	36.7728	176	65.3864	176	139.045	176	266.546
177	16.3372	177	37.506	177	66.8904	177	140.38	177	274.33
178	16.262	178	38.8596	178	68.6576	178	142.372	178	280.12
179	17.9352	179	40.6456	179	69.09	179	145.136	179	285.234
180	18.1796	180	39.9876	180	68.9396	180	148.746	180	290.554
181	18.5368	181	40.8336	181	71.7408	181	151.472	181	294.464
182	16.9012	182	41.172	182	71.6844	182	151.848	182	300.744
183	16.5816	183	42.4316	183	70.3308	183	155.213	183	304.146
184	18.5556	184	43.8604	184	76.1024	184	157.394	184	307.7
185	15.886	185	42.9768	185	75.0308	185	157.45	185	310.294
186	16.0364	186	44.1236	186	75.6324	186	162.188	186	313.452
187	17.9352	187	40.6644	187	75.8768	187	158.446	187	316.667
188	16.2808	188	43.7288	188	77.08	188	159.762	188	317.908
189	15.7168	189	44.1424	189	76.0836	189	161.078	189	319.017
190	19.9468	190	42.958	190	76.046	190	161.323	190	322.758
191	17.6156	191	43.522	191	76.5912	191	163.015	191	325.503
192	16.356	192	45.2328	192	76.9108	192	163.297	192	326.594
193	17.4464	193	45.0636	193	76.0272	193	163.579	193	328.323
194	17.9164	194	44.5936	194	79.8436	194	164.932	194	329.282
195	19.4956	195	44.7816	195	77.55	195	166.117	195	331.331
196	18.7624	196	44.5372	196	76.704	196	164.387	196	329.545
197	19.6836	197	44.0484	197	78.96	197	166.079	197	329.395
198	19.3076	198	44.462	198	77.8132	198	163.71	198	331.425
199	17.672	199	44.4056	199	80.1068	199	167.527	199	332.591
200	19.364	200	45.0824	200	80.0692	200	166.944	200	334.527
201	19.4204	201	43.8228	201	78.5088	201	167.264	201	334.02
202	18.6308	202	46.2292	202	80.0128	202	167.038	202	336.276
203	18.8	203	45.1952	203	78.5088	203	168.354	203	338.231
204	17.4652	204	47.0188	204	80.8776	204	168.222	204	337.197
205	18.33	205	46.3984	205	79.4864	205	167.151	205	337.798
206	17.5404	206	45.9096	206	79.994	206	169.444	206	337.028
207	19.928	207	44.18	207	79.712	207	166.869	207	338.099
208	20.2664	208	46.0788	208	78.5652	208	167.546	208	338.738
209	18.3112	209	45.5336	209	77.9072	209	168.749	209	338.663
210	16.6568	210	45.8532	210	80.9152	210	167.583	210	339.979
211	17.9352	211	48.1844	211	78.9036	211	168.448	211	341.502
212	15.7732	212	43.6536	212	79.5804	212	168.298	212	336.2
213	18.2548	213	47	213	79.9	213	170.403	213	342.235
214	17.9352	214	45.872	214	82.3252	214	169.106	214	339.509
215	20.1348	215	46.0036	215	79.618	215	170.516	215	341.784
216	17.8036	216	47.4324	216	82.8516	216	169.764	216	340.167
217	18.1608	217	45.402	217	81.9868	217	171.08	217	340.863
218	16.3936	218	45.2516	218	82.3064	218	171.005	218	339.171
219	17.1456	219	47.9588	219	79.9752	219	171.945	219	340.75
220	18.0668	220	45.6088	220	81.7988	220	171.813	220	342.968
221	18.4052	221	46.248	221	80.8964	221	168.542	221	344.642
222	18.1796	222	45.5524	222	80.2948	222	169.726	222	341.126
223	18.4052	223	45.6652	223	81.5168	223	172.34	223	342.893
224	17.672	224	47.3384	224	80.9528	224	171.494	224	343.946
225	16.8824	225	45.3644	225	79.4488	225	170.817	225	343.89
226	17.9352	226	45.496	226	81.1784	226	170.309	226	342.104
227	19.1008	227	45.4772	227	80.3324	227	170.46	227	343.927
228	18.7436	228	45.5148	228	80.276	228	170.911	228	343.758
229	18.3112	229	45.4208	229	80.9152	229	170.911	229	342.348
230	17.9164	230	46.6052	230	81.7612	230	171.644	230	343.307
231	17.1456	231	48.4288	231	81.9492	231	170.328	231	345.751
232	16.826	232	45.9284	232	81.2912	232	172.208	232	344.924
233	18.6496	233	45.4208	233	81.404	233	171.174	233	343.927
234	15.9988	234	46.812	234	82.9456	234	171.23	234	345.375
235	17.8036	235	45.8532	235	84.0172	235	170.159	235	344.134
236	17.014	236	45.2328	236	82.626	236	170.159	236	347.462
237	17.4464	237	48.974	237	83.1336	237	173.204	237	346.653
238	17.0328	238	47.188	238	80.934	238	169.162	238	345.337
239	17.1644	239	50.29	239	80.558	239	171.964	239	346.146
240	18.1984	240	47.0752	240	81.0468	240	171.926	240	346.71
241	14.8708	241	48.3536	241	82.3628	241	173.43	241	346.86
242	16.6004	242	47.6392	242	83.7728	242	171.794	242	346.634
243	14.3256	243	46.6992	243	82.8704	243	174.445	243	349.511
244	18.8	244	48.0904	244	82.3628	244	172.452	244	348.101
245	17.86	245	47.8836	245	83.6036	245	171.625	245	347.631
246	19.646	246	47.2256	246	82.1184	246	174.708	246	347.236
247	15.7732	247	48.1092	247	82.5132	247	172.753	247	347.687
248	17.2772	248	46.8308	248	83.2276	248	175.235	248	348.195
249	16.7508	249	48.8236	249	83.6036	249	174.784	249	349.342
250	17.5028	250	48.8612	250	82.7388	250	172.528	250	349.567
251	19.458	251	49.0492	251	82.7576	251	172.546	251	350.357
252	18.0104	252	47.6768	252	83.1148	252	172.509	252	350.018
253	17.8224	253	50.008	253	81.7612	253	171.982	253	349.868
254	16.4312	254	49.0116	254	83.2088	254	173.956	254	348.966
255	15.2656	255	47.3008	255	80.4264	255	174.069	255	350.958
256	17.4276	256	46.7932	256	82.9456	256	172.791	256	348.232
257	19.0444	257	47.4324	257	83.472	257	174.389	257	349.06
258	18.4428	258	46.5864	258	83.002	258	173.562	258	348.778
259	17.3336	259	49.2748	259	82.1936	259	173.562	259	348.89
260	18.5556	260	47.9024	260	81.78	260	174.934	260	349.586
261	17.8788	261	48.6544	261	84.3368	261	176.137	261	351.052
262	16.5252	262	50.1208	262	82.6636	262	174.652	262	351.203
263	17.014	263	50.2148	263	80.9716	263	174.765	263	350.902
264	19.4768	264	47.3008	264	83.3404	264	176.306	264	349.248
265	17.1832	265	48.7484	265	84.7504	265	173.731	265	351.804
266	18.142	266	47.0564	266	84.0924	266	178.149	266	351.71
267	16.92	267	50.3652	267	84.3932	267	175.197	267	350.3
268	17.766	268	49.444	268	84.4496	268	173.956	268	351.071
269	17.0516	269	50.0456	269	84.4496	269	176.231	269	353.196
270	18.6496	270	50.4216	270	84.6376	270	175.592	270	355.019
271	16.9576	271	49.4816	271	82.5696	271	174.426	271	350.846
272	17.8036	272	48.5604	272	83.2276	272	174.332	272	355
273	17.0704	273	50.854	273	83.5284	273	175.987	273	355.339
274	18.7812	274	50.9668	274	82.2688	274	176.024	274	351.504
275	17.8036	275	48.9552	275	83.5848	275	176.194	275	353.271
276	17.4464	276	51.042	276	82.3252	276	174.84	276	352.237
277	17.5028	277	51.3616	277	83.3404	277	175.479	277	352.124
278	16.92	278	50.7788	278	85.446	278	176.983	278	353.553
279	15.9048	279	47.4512	279	85.8408	279	174.426	279	351.88
280	18.4616	280	50.4404	280	85.4836	280	174.144	280	355.508
281	15.0212	281	50.3276	281	84.1112	281	173.035	281	352.914
282	18.048	282	50.1772	282	85.5212	282	173.411	282	354.549
283	19.4956	283	51.9068	283	83.3592	283	174.859	283	354.474
284	17.4464	284	49.6884	284	84.1488	284	175.291	284	353.722
285	16.5064	285	51.5872	285	84.5624	285	175.686	285	354.418
286	15.2656	286	47.9024	286	84.694	286	173.994	286	354.906
287	16.6944	287	49.8388	287	86.2356	287	175.742	287	355.358
288	17.3524	288	49.9892	288	86.01	288	175.874	288	354.568
289	18.7624	289	50.5156	289	86.9688	289	176.776	289	355.057
290	16.0176	290	50.3652	290	86.7432	290	176.626	290	351.955
291	18.0292	291	51.5308	291	84.5812	291	175.93	291	353.064
292	18.0104	292	50.5344	292	86.2544	292	176.833	292	356.392
293	19.1008	293	50.478	293	86.1228	293	177.228	293	354.324
294	18.4428	294	50.666	294	85.6904	294	176.382	294	354.493
295	16.2056	295	51.1548	295	86.2168	295	177.51	295	353.91
296	18.2924	296	51.888	296	85.5024	296	176.118	296	352.462
297	16.5816	297	50.7976	297	85.9536	297	175.742	297	356.692
298	17.1832	298	49.914	298	86.6492	298	175.272	298	354.493
299	17.7848	299	53.4484	299	86.292	299	175.987	299	355.358
300	20.4168	300	51.136	300	85.8596	300	176.081	300	357.256
301	18.7812	301	51.6436	301	86.4988	301	176.419	301	355.696
302	17.6532	302	51.4932	302	85.9348	302	174.614	302	355.376
303	18.5932	303	51.7752	303	85.8032	303	174.878	303	355.715
304	17.1456	304	51.2864	304	85.1264	304	176.72	304	357.031
305	18.7812	305	49.8764	305	84.9572	305	174.201	305	356.636
306	17.3712	306	49.7636	306	84.7504	306	176.532	306	354.718
307	18.6872	307	50.1772	307	85.7844	307	177.716	307	356.298
308	17.484	308	50.7788	308	86.4236	308	177.209	308	356.786
309	17.2584	309	52.9972	309	85.916	309	177.961	309	356.222
310	16.074	310	52.5836	310	86.0852	310	177.453	310	356.843
311	17.202	311	53.1288	311	85.822	311	175.742	311	357.877
312	17.014	312	51.1172	312	87.7584	312	176.156	312	358.14
313	18.4992	313	51.418	313	85.2956	313	176.494	313	357.369
314	16.8448	314	51.3052	314	84.13	314	177.152	314	357.877
315	18.8	315	50.5532	315	85.0888	315	177.472	315	358.572
316	17.8224	316	51.0608	316	85.5588	316	177.34	316	356.091
317	18.612	317	51.418	317	87.2696	317	176.87	317	356.956
318	19.458	318	50.384	318	86.7056	318	174.52	318	357.181
319	17.0328	319	51.1548	319	84.694	319	175.178	319	358.196
320	16.0928	320	51.2112	320	86.7056	320	177.002	320	358.497
321	16.3372	321	50.1584	321	82.908	321	176.438	321	358.347
322	15.0776	322	51.23	322	85.2016	322	176.645	322	357.181
323	15.9424	323	50.0832	323	87.5704	323	176.551	323	357.783
324	14.8708	324	52.0008	324	85.9536	324	176.776	324	357.332
325	17.3712	325	54.0312	325	85.6152	325	175.479	325	357.463
326	14.9272	326	51.2676	326	87.796	326	178.017	326	356.974
327	18.9504	327	51.4932	327	88.078	327	177.134	327	358.854
328	16.6568	328	51.8128	328	86.668	328	177.604	328	359.569
329	15.8296	329	51.982	329	85.822	329	176.25	329	359.757
330	18.894	330	52.3016	330	83.0584	330	175.742	330	358.704
331	17.9728	331	52.0948	331	85.7844	331	175.667	331	358.14
332	16.9576	332	50.6472	332	84.976	332	178.694	332	358.215
333	16.1492	333	51.9444	333	85.5776	333	176.306	333	355.264
334	16.4312	334	49.9328	334	86.9876	334	177.077	334	359.776
335	19.0444	335	51.324	335	85.1452	335	175.16	335	357.99
336	16.9388	336	50.3088	336	87.2132	336	176.382	336	357.369
337	16.2056	337	49.0868	337	86.4424	337	175.272	337	358.253
338	16.8636	338	50.3088	338	86.7808	338	178.412	338	357.971
339	15.8296	339	51.1172	339	86.6304	339	178.638	339	356.486
340	17.8036	340	50.5908	340	87.232	340	177.058	340	357.557
341	16.8636	341	51.324	341	87.8336	341	175.291	341	357.914
342	19.0068	342	51.9256	342	84.6	342	177.773	342	357.106
343	16.826	343	51.6812	343	85.7844	343	176.325	343	357.557
344	17.0892	344	49.726	344	86.7056	344	177.04	344	357.125
345	16.9952	345	51.0232	345	87.2132	345	177.829	345	356.974
346	16.9012	346	53.6176	346	87.8524	346	178.074	346	356.166
347	17.672	347	51.0796	347	84.8068	347	177.228	347	355.094
348	17.2396	348	51.5496	348	87.138	348	177.058	348	354.606
349	17.2584	349	52.2828	349	86.9688	349	176.363	349	354.982
350	16.732	350	52.734	350	85.6152	350	177.303	350	355.113
351	17.5216	351	50.1396	351	87.1944	351	177.077	351	355.94
352	16.45	352	52.9784	352	87.044	352	175.667	352	358.309
353	16.3184	353	53.0348	353	85.916	353	177.679	353	356.373
354	17.2584	354	51.3804	354	87.3636	354	178.262	354	354.549
355	17.0516	355	51.794	355	84.6564	355	175.78	355	357.087
356	18.2736	356	52.0948	356	86.198	356	178.13	356	356.486
357	17.296	357	53.0348	357	88.3788	357	176.701	357	357.313
358	17.672	358	51.7	358	86.8184	358	176.682	358	357.52
359	14.8708	359	51.1924	359	85.2392	359	176.701	359	354.342
360	17.954	360	51.5872	360	86.1792	360	176.927	360	357.181
361	17.2208	361	51.4744	361	84.2052	361	176.57	361	354.079
362	17.2208	362	50.0644	362	85.2392	362	173.806	362	355.339
363	16.2432	363	52.8656	363	88.454	363	176.852	363	355.734
364	16.0552	364	53.4672	364	86.1416	364	177.152	364	354.888
365	16.4124	365	50.8916	365	86.2356	365	174.408	365	355.376
366	15.9236	366	51.6248	366	84.5624	366	173.9	366	355.094
367	16.0176	367	51.0984	367	88.3412	367	176.607	367	354.568
368	18.5744	368	52.5836	368	89.2624	368	174.238	368	353.722
369	18.1984	369	51.9632	369	85.7468	369	174.182	369	352.82
370	17.9164	370	51.888	370	85.0888	370	171.212	370	353.271
371	16.7508	371	51.324	371	86.6868	371	174.238	371	353.534
372	20.774	372	51.1172	372	85.0324	372	173.975	372	355.809
373	18.3864	373	51.1172	373	87.2884	373	174.032	373	355.903
374	17.5592	374	50.7224	374	86.5176	374	174.69	374	355.47
375	17.7472	375	53.204	375	86.292	375	173.58	375	353.797
376	17.8412	376	51.4932	376	86.6116	376	176.006	376	351.09
377	18.3864	377	50.196	377	85.7656	377	175.855	377	351.203
378	14.946	378	52.358	378	85.5776	378	173.43	378	353.064
379	15.8296	379	50.478	379	85.9912	379	175.047	379	351.522
380	16.4312	380	53.4296	380	87.3824	380	174.238	380	352.218
381	15.98	381	51.5872	381	87.3448	381	176.269	381	353.308
382	16.9576	382	51.2488	382	83.378	382	176.419	382	352.368
383	16.9576	383	52.9596	383	85.0888	383	174.633	383	350.639
384	15.2656	384	51.794	384	84.5248	384	173.806	384	351.729
385	15.698	385	54.2004	385	85.822	385	174.464	385	354.53
386	16.7132	386	52.2828	386	84.2052	386	173.204	386	351.616
387	17.108	387	52.452	387	86.2356	387	174.295	387	350.545
388	17.86	388	52.3956	388	84.2428	388	174.765	388	353.008
389	17.2584	389	51.8316	389	86.1416	389	174.802	389	351.616
390	18.2172	390	53.392	390	86.8936	390	172.302	390	350.733
391	18.236	391	51.7564	391	83.9044	391	176.363	391	352.124
392	15.1528	392	50.2336	392	82.626	392	173.016	392	349.755
393	15.1528	393	51.9632	393	84.9196	393	173.486	393	349.379
394	14.4572	394	50.3088	394	86.7808	394	173.449	394	347.687
395	13.3292	395	52.452	395	84.0736	395	172.17	395	351.729
396	16.262	396	51.8316	396	85.54	396	172.904	396	350.695
397	15.5664	397	53.4108	397	83.2088	397	173.261	397	350.413
398	16.3748	398	51.3804	398	84.3744	398	172.678	398	351.052
399	14.9272	399	50.2148	399	85.0136	399	172.678	399	347.913
400	16.2808	400	53.5612	400	84.8444	400	171.287	400	349.943
401	16.9388	401	52.2076	401	84.694	401	173.204	401	350.601
402	17.2208	402	51.4368	402	85.7656	402	171.813	402	350.639
403	14.9272	403	52.2264	403	85.0512	403	173.731	403	347.856
404	18.6496	404	53.3732	404	86.3672	404	173.11	404	347.274
405	17.4464	405	51.3992	405	85.4084	405	172.058	405	348.947
406	17.4464	406	50.9856	406	84.9948	406	172.866	406	347.499
407	16.7508	407	51.606	407	84.4872	407	174.389	407	347.725
408	15.3032	408	52.264	408	84.7128	408	171.174	408	348.026
409	16.4312	409	51.324	409	84.694	409	169.82	409	347.631
410	14.946	410	50.9856	410	87.326	410	173.016	410	347.593
411	16.8448	411	53.204	411	85.634	411	171.193	411	345.976
412	16.3748	412	53.768	412	84.506	412	170.516	412	346.014
413	13.536	413	52.6212	413	83.5096	413	170.779	413	343.72
414	15.228	414	52.8844	414	85.6152	414	170.666	414	344.585
415	16.3372	415	53.1664	415	84.7128	415	171.118	415	347.01
416	16.1116	416	52.452	416	83.8856	416	170.422	416	344.98
417	14.6076	417	52.7528	417	84.7692	417	172.17	417	345.168
418	14.6076	418	52.2828	418	83.0396	418	171.512	418	343.645
419	16.7696	419	51.8128	419	86.668	419	171.118	419	344.811
420	14.4196	420	50.384	420	84.318	420	171.381	420	343.946
421	14.7016	421	51.606	421	84.13	421	172.904	421	343.438
422	17.7096	422	51.2676	422	84.0548	422	170.854	422	345.149
423	15.0024	423	51.1172	423	84.224	423	171.55	423	342.367
424	16.4312	424	51.9444	424	82.5508	424	170.911	424	343.57
425	13.912	425	50.666	425	86.2168	425	171.512	425	344.698
426	15.6416	426	52.3768	426	82.1936	426	170.159	426	342.987
427	15.3784	427	52.734	427	82.8516	427	170.685	427	343.551
428	15.0964	428	51.982	428	84.9948	428	170.554	428	342.912
429	14.7204	429	51.6812	429	85.3144	429	171.4	429	342.912
430	15.0588	430	50.948	430	84.4872	430	167.489	430	339.735
431	14.9648	431	50.8352	431	81.8176	431	167.207	431	335.035
432	16.2244	432	50.4404	432	81.3476	432	166.042	432	334.001
433	14.0248	433	49.3688	433	80.4076	433	165.026	433	330.335
434	15.698	434	49.6884	434	80.2196	434	160.063	434	326.5
435	15.2468	435	49.7636	435	80.7272	435	159.292	435	321.818
436	13.8744	436	49.7072	436	79.0916	436	158.352	436	317.889
437	13.7428	437	50.854	437	77.5876	437	153.652	437	311.159
438	13.7616	438	48.974	438	74.26	438	152.148	438	307.455
439	11.5996	439	46.6804	439	73.9404	439	148.426	439	301.232
440	10.7724	440	46.8872	440	73.884	440	145.08	440	295.404
441	13.0472	441	46.5488	441	71.7784	441	143.632	441	289.576
442	10.7724	442	46.0788	442	67.8116	442	138.725	442	280.778
443	11.092	443	44.4432	443	66.8152	443	134.063	443	272.017
444	12.878	444	43.1648	444	65.2548	444	131.487	444	263.52
445	10.3964	445	42.7324	445	64.2772	445	127.238	445	257.052
446	9.8324	446	43.7852	446	62.1904	446	123.253	446	247.333
447	7.6328	447	39.386	447	60.442	447	119.361	447	238.572
448	8.2908	448	38.916	448	60.912	448	118.29	448	237.388
449	11.186	449	39.7432	449	58.562	449	117.387	449	238.328
450	7.6516	450	38.8408	450	57.7348	450	111.578	450	232.462
451	9.8512	451	35.3816	451	56.212	451	105.487	451	221.389
452	6.016	452	37.3368	452	50.4216	452	103.156	452	210.165
453	7.5012	453	34.2348	453	50.102	453	96.2748	453	200.709
454	7.1816	454	34.78	454	48.3536	454	93.7744	454	189.354
455	5.64	455	33.0316	455	46.3608	455	92.1012	455	185.33
456	4.606	456	31.2456	456	44.5372	456	84.6188	456	175.423
457	5.2828	457	31.02	457	38.7656	457	79.8248	457	164.763
458	3.4968	458	26.1508	458	37.1488	458	74.0344	458	152.543
459	0.5076	459	26.1696	459	36.096	459	66.6648	459	140.304
460	1.2972	460	24.6844	460	33.6332	460	58.8628	460	128.648
461	0.9212	461	23.406	461	30.3432	461	57.6596	461	118.008
462	-0.7144	462	21.7516	462	28.4444	462	51.2676	462	108.796
463	-0.6204	463	22.4096	463	25.4552	463	47.7144	463	100.26
464	-1.128	464	19.8152	464	23.6504	464	43.616	464	91.4244
465	-1.4476	465	17.8976	465	24.4588	465	42.206	465	84.8444
466	-2.8012	466	18.3488	466	24.3084	466	43.0708	466	88.2284
467	-3.0268	467	19.5896	467	23.0488	467	38.4836	467	85.2392
468	-0.376	468	17.014	468	21.9772	468	35.8328	468	85.5776
469	-1.9552	469	17.4652	469	19.8152	469	31.9788	469	76.61
470	-2.0868	470	16.4688	470	19.3452	470	27.354	470	70.8384
471	-2.2748	471	15.0212	471	16.9576	471	26.0568	471	64.0704
472	-5.6964	472	13.5736	472	15.5476	472	26.5644	472	59.7088
473	-1.6356	473	14.4948	473	15.6416	473	19.3264	473	54.05
474	-3.4028	474	14.5136	474	16.2996	474	19.8528	474	52.7716
475	-3.29	475	14.5512	475	12.9344	475	17.6532	475	46.5112
476	-4.4556	476	13.8368	476	10.8288	476	15.51	476	41.9052
477	-4.6624	477	13.0284	477	9.1368	477	15.2468	477	34.5544
478	-5.3016	478	12.784	478	10.81	478	12.22	478	32.6744
479	-6.2416	479	11.9756	479	8.3848	479	11.3176	479	30.6252
480	-5.452	480	12.032	480	9.306	480	11.938	480	27.5796
481	-9.2872	481	12.4268	481	7.238	481	7.9712	481	24.9288
482	-6.7868	482	11.3552	482	7.1064	482	8.742	482	22.6916
483	-8.0464	483	12.5584	483	7.05	483	6.768	483	19.4956
484	-6.2792	484	11.4304	484	9.1556	484	7.4448	484	15.8108
485	-7.3508	485	11.7876	485	6.674	485	6.0912	485	16.92
486	-8.1028	486	10.2272	486	6.204	486	7.8772	486	18.236
487	-7.2944	487	8.9112	487	5.2452	487	3.5156	487	14.8144
488	-9.3624	488	10.528	488	5.2452	488	5.5836	488	14.946
489	-7.2944	489	10.9792	489	4.888	489	3.3464	489	12.784
490	-7.9524	490	8.2156	490	6.9748	490	5.1888	490	11.0544
491	-7.4072	491	8.3472	491	7.2568	491	5.6024	491	11.0356
492	-5.2076	492	8.1968	492	5.8468	492	4.5308	492	11.6936
493	-6.5612	493	7.4448	493	7.5576	493	4.8692	493	9.2872
494	-7.8584	494	7.708	494	6.486	494	4.2112	494	9.6068
495	-8.5916	495	9.8512	495	5.8844	495	3.4404	495	12.2012
496	-5.6212	496	7.0876	496	6.204	496	3.3464	496	12.7464
497	-7.3884	497	10.1144	497	8.0652	497	6.674	497	9.1556
498	-7.7268	498	8.272	498	6.5612	498	2.3688	498	8.6668
499	-7.4448	499	8.9488	499	6.6176	499	4.3804	499	8.4788
500	-5.9784	500	9.9264	500	6.8996	500	3.1208	500	10.0016
501	-9.024	501	9.682	501	6.1476	501	2.5192	501	9.3812
502	-7.52	502	9.6632	502	6.6928	502	3.4592	502	7.4824
503	-8.0276	503	7.8396	503	4.4556	503	3.9856	503	9.5504
504	-5.6964	504	8.6668	504	5.1512	504	3.102	504	7.238
505	-6.8244	505	9.024	505	6.0724	505	2.3312	505	9.6632
506	-7.1064	506	8.1216	506	5.264	506	1.2596	506	9.8324
507	-8.3472	507	8.9112	507	5.9596	507	4.5872	507	7.802
508	-9.5692	508	8.1968	508	3.5344	508	3.8916	508	10.7348
509	-7.0124	509	10.0016	509	6.0912	509	3.6096	509	7.6516
510	-8.2532	510	10.1896	510	6.3732	510	2.8764	510	7.1252
511	-9.2308	511	10.5092	511	5.3956	511	2.9516	511	11.2236
512	-9.0052	512	10.4904	512	6.5612	512	2.2748	512	8.8548
513	-7.7832	513	10.0016	513	7.8208	513	2.3688	513	9.5504
514	-8.1216	514	8.7984	514	5.0196	514	3.3464	514	8.1404
515	-7.9336	515	11.4492	515	6.1664	515	4.0984	515	6.862
516	-10.1708	516	11.186	516	6.2228	516	1.316	516	11.2424
517	-7.2192	517	8.648	517	7.1816	517	3.2712	517	8.4224
518	-7.5388	518	8.8924	518	7.8396	518	3.0456	518	9.4376
519	-9.6444	519	9.024	519	5.264	519	4.23	519	7.9524
520	-8.5164	520	10.5468	520	4.3804	520	3.4216	520	9.2872
521	-9.2872	521	9.8888	521	5.5836	521	3.948	521	8.8548
522	-8.1028	522	8.4224	522	6.2416	522	3.7224	522	5.9408
523	-7.6892	523	10.1896	523	4.0232	523	5.264	523	8.4412
524	-10.2648	524	9.3248	524	6.1288	524	6.0348	524	7.2192
525	-9.4188	525	10.528	525	7.0124	525	4.5496	525	9.3248
526	-8.0464	526	10.1144	526	6.7868	526	3.8352	526	8.93
527	-8.4788	527	10.6596	527	5.6964	527	3.3276	527	7.708
528	-7.5388	528	11.0168	528	4.4368	528	6.1288	528	7.5388
529	-10.1144	529	8.1028	529	8.0652	529	6.016	529	8.9864
530	-9.1368	530	10.6596	530	5.8844	530	4.606	530	7.8396
531	-8.8924	531	8.4976	531	5.358	531	4.042	531	6.298
532	-6.3732	532	9.2496	532	6.486	532	2.5192	532	8.8172
533	-7.0124	533	8.5352	533	5.3016	533	3.3088	533	8.0464
534	-8.0464	534	9.3624	534	5.8656	534	2.914	534	9.4376
535	-6.5048	535	8.4036	535	7.3508	535	3.1584	535	8.6668
536	-8.5164	536	9.7948	536	5.0008	536	3.854	536	10.998
537	-9.1744	537	9.9828	537	6.6928	537	3.2148	537	10.6032
538	-9.776	538	10.716	538	6.4108	538	4.324	538	9.5692
539	-7.9524	539	9.87	539	5.546	539	2.2748	539	9.2684
540	-8.3284	540	9.8512	540	7.7456	540	3.6848	540	6.1852
541	-7.5764	541	13.066	541	5.9596	541	3.8352	541	7.52
542	-9.1556	542	10.3964	542	5.8656	542	1.8236	542	7.896
543	-7.896	543	9.6632	543	4.5684	543	3.4216	543	8.9112
544	-9.9452	544	11.4868	544	7.1252	544	3.478	544	10.4716
545	-7.6704	545	9.1368	545	7.7644	545	2.7824	545	8.084
546	-9.0616	546	9.682	546	7.6328	546	2.3312	546	9.9452
547	-8.178	547	10.434	547	7.802	547	4.2864	547	8.7984
548	-8.2156	548	8.554	548	7.8208	548	4.3804	548	7.7644
549	-6.2604	549	10.7724	549	6.2604	549	1.2972	549	8.7796
550	-6.956	550	11.8816	550	5.546	550	3.008	550	7.7456
551	-8.6292	551	10.4152	551	5.8468	551	1.3724	551	8.1592
552	-9.3812	552	11.4492	552	6.11	552	3.8916	552	10.7536
553	-7.896	553	9.9264	553	7.8772	553	3.102	553	9.1932
554	-8.9488	554	10.998	554	6.3732	554	3.29	554	7.7832
555	-7.332	555	12.2388	555	4.4556	555	3.5344	555	9.494
556	-8.5728	556	12.0884	556	6.2416	556	3.1584	556	9.682
557	-9.0992	557	9.1744	557	7.8584	557	4.0044	557	10.5468
558	-8.3096	558	9.5128	558	6.0724	558	3.0268	558	8.7044
559	-9.8512	559	8.5728	559	7.9524	559	1.692	559	8.9488
560	-8.5728	560	10.9416	560	7.4824	560	1.8424	560	7.8396
561	-9.7948	561	10.8664	561	6.862	561	4.2112	561	9.8136
562	-9.1932	562	12.2012	562	9.0052	562	0.6204	562	9.3248
563	-8.9112	563	9.8136	563	7.5576	563	4.042	563	10.1144
564	-9.5504	564	9.5316	564	9.2496	564	3.3088	564	8.6292
565	-8.1404	565	9.6256	565	6.4296	565	1.41	565	8.3096
566	-7.6704	566	10.7724	566	5.9972	566	3.1772	566	8.6668
567	-8.2344	567	10.5656	567	6.5048	567	2.9892	567	8.742
568	-9.306	568	11.2988	568	5.3016	568	1.1844	568	8.2532
569	-8.7984	569	12.69	569	5.8092	569	2.914	569	8.7608
570	-9.024	570	12.5396	570	7.426	570	1.8424	570	8.4412
571	-8.4224	571	12.7276	571	6.674	571	2.9328	571	6.4484
572	-8.648	572	13.7428	572	6.2228	572	2.9704	572	7.7456
573	-8.7984	573	11.8064	573	6.6176	573	4.3992	573	9.4188
574	-7.7644	574	11.092	574	5.8844	574	2.1996	574	10.0016
575	-9.212	575	13.7428	575	5.6964	575	3.3088	575	7.802
576	-9.8324	576	12.4832	576	5.3956	576	3.478	576	9.2496
577	-7.52	577	11.2424	577	8.7044	577	4.7376	577	8.5728
578	-7.9524	578	12.408	578	7.4072	578	3.6096	578	10.058
579	-9.87	579	12.3516	579	9.1744	579	2.2372	579	9.306
580	-8.3284	580	13.6488	580	7.3132	580	2.9892	580	8.4976
581	-8.178	581	10.5656	581	8.2908	581	2.4816	581	8.2344
582	-9.494	582	13.4232	582	6.298	582	4.5308	582	9.6444
583	-7.1064	583	12.032	583	6.3544	583	2.6132	583	9.5692
584	-9.776	584	11.5432	584	8.3472	584	2.35	584	10.5844
585	-7.9336	585	10.5468	585	8.0652	585	3.3276	585	11.7876
586	-8.7232	586	12.032	586	8.2156	586	2.914	586	9.682
587	-10.6032	587	11.4304	587	7.5012	587	2.3688	587	10.6596
588	-8.2532	588	11.8252	588	7.0312	588	4.794	588	9.4188
589	-10.6032	589	12.3892	589	7.2568	589	3.1208	589	8.6668
590	-8.9488	590	11.1108	590	7.7268	590	3.9292	590	10.1896
591	-8.4036	591	12.1636	591	6.9372	591	1.88	591	9.8512
592	-8.6292	592	12.0132	592	8.5728	592	2.9892	592	9.2684
593	-8.6856	593	10.4716	593	7.7268	593	3.948	593	8.742
594	-8.7796	594	10.8852	594	8.272	594	5.3956	594	7.9336
595	-9.2496	595	11.5244	595	6.204	595	4.1736	595	6.3356
596	-8.5728	596	12.4268	596	7.3884	596	2.5004	596	7.2756
597	-8.3472	597	11.2988	597	7.1252	597	2.2184	597	10.81
598	-10.0392	598	10.6784	598	6.5236	598	0.564	598	10.4716
599	-8.4788	599	12.784	599	5.734	599	3.6472	599	8.8548
600	-8.3472	600	12.4456	600	6.5612	600	2.256	600	7.2192
601	-8.8924	601	11.9192	601	7.1252	601	2.914	601	7.5764
602	-8.9488	602	8.8548	602	5.9408	602	4.1172	602	10.3776
603	-8.9112	603	11.938	603	7.1628	603	2.6884	603	9.4188
604	-7.9148	604	10.4904	604	8.93	604	4.6436	604	9.7948
605	-8.4788	605	9.024	605	8.1404	605	2.6884	605	10.0392
606	-10.3024	606	11.4492	606	7.238	606	1.9552	606	9.2496
607	-11.1484	607	10.434	607	8.6856	607	4.1172	607	8.4036
608	-10.34	608	11.9756	608	6.768	608	3.7788	608	11.3176
609	-7.2004	609	10.7536	609	7.5952	609	3.478	609	11.2612
610	-9.3248	610	12.22	610	7.0876	610	4.606	610	7.8396
611	-8.178	611	11.9004	611	7.5388	611	3.5156	611	7.8772
612	-9.4564	612	11.9192	612	7.6892	612	2.9704	612	7.9524
613	-8.7984	613	11.3928	613	7.9712	613	-1.1844	613	8.554
614	-9.87	614	11.6748	614	6.2792	614	0.658	614	8.6856
615	-10.7912	615	11.4304	615	5.1512	615	0.8836	615	9.0052
616	-9.024	616	14.5888	616	7.4448	616	1.2596	616	8.1968
617	-9.6444	617	12.4832	617	8.1216	617	2.7636	617	10.0392
618	-9.588	618	11.4868	618	6.3168	618	3.29	618	8.1028
619	-7.52	619	13.3104	619	7.7832	619	3.2524	619	7.0688
620	-7.8208	620	11.562	620	5.4144	620	1.3912	620	10.528
621	-8.9676	621	10.9416	621	8.1028	621	3.854	621	9.8136
622	-10.0392	622	11.6372	622	6.8996	622	1.7296	622	11.0168
623	-8.178	623	12.0508	623	7.8584	623	1.6356	623	7.8208
624	-7.9524	624	14.4008	624	7.4448	624	2.6508	624	8.4976
625	-9.494	625	15.3408	625	9.4564	625	2.1432	625	9.3248
626	-10.2272	626	13.16	626	8.554	626	2.7636	626	7.1816
627	-9.4	627	14.4572	627	8.648	627	2.914	627	7.8772
628	-8.9112	628	14.0812	628	6.674	628	2.256	628	8.554
629	-7.6704	629	10.998	629	8.1592	629	0.6016	629	8.9676
630	-10.0768	630	12.5772	630	8.6856	630	2.2372	630	10.5844
631	-8.3472	631	13.2916	631	7.6516	631	2.7072	631	9.4564
632	-9.4376	632	13.7992	632	7.1252	632	2.8576	632	9.306
633	-8.8736	633	11.7312	633	7.8396	633	3.8916	633	8.2908
634	-10.6972	634	13.0284	634	5.64	634	2.4064	634	11.1296
635	-7.614	635	13.2164	635	7.2944	635	5.1888	635	8.1968
636	-8.8548	636	12.784	636	7.99	636	4.3616	636	10.3212
637	-9.5504	637	11.5056	637	9.87	637	1.1092	637	8.6856
638	-7.8772	638	10.8476	638	8.3096	638	3.7788	638	9.588
639	-11.3928	639	9.9076	639	9.3436	639	3.1208	639	9.682
640	-10.9604	640	10.81	640	7.3696	640	3.0456	640	8.4036
641	-10.9604	641	14.8708	641	5.9408	641	1.974	641	8.4976
642	-10.528	642	12.8592	642	10.4152	642	0.3384	642	7.8208
643	-10.998	643	13.4796	643	7.9148	643	2.4816	643	8.5164
644	-8.1404	644	10.81	644	9.5504	644	2.6696	644	10.6032
645	-11.1484	645	12.4456	645	8.0464	645	1.8048	645	9.0992
646	-11.5244	646	11.6748	646	8.0652	646	4.136	646	8.7044
647	-10.3588	647	11.9192	647	7.9148	647	2.4064	647	9.7572
648	-10.8476	648	11.28	648	7.6328	648	3.0644	648	10.7348
649	-10.8476	649	11.468	649	7.332	649	3.9292	649	9.3624
650	-10.9416	650	11.9192	650	8.1216	650	2.3876	650	11.2236
651	-9.4188	651	15.3596	651	7.708	651	3.1772	651	9.0616
652	-8.178	652	12.126	652	7.0124	652	1.3348	652	8.6856
653	-10.3024	653	13.1036	653	8.4412	653	4.4556	653	9.4564
654	-10.34	654	15.228	654	7.0312	654	3.9668	654	8.0464
655	-10.3776	655	11.1484	655	7.2756	655	2.2184	655	10.8288
656	-10.246	656	11.5808	656	8.5728	656	3.0832	656	7.9148
657	-10.81	657	11.75	657	8.0088	657	4.1172	657	9.4188
658	-10.0016	658	13.4044	658	7.5952	658	1.3536	658	8.5164
659	-9.9452	659	13.5548	659	7.8208	659	2.82	659	9.5692
660	-9.494	660	12.784	660	7.7644	660	1.6544	660	10.6784
661	-10.622	661	14.8896	661	9.4752	661	0.1692	661	9.1368
662	-10.7912	662	13.5172	662	8.6856	662	0.5076	662	7.1628
663	-11.0732	663	11.6184	663	7.238	663	-0.2068	663	7.5952
664	-7.144	664	14.3256	664	10.4152	664	1.3912	664	10.904
665	-8.7796	665	11.4304	665	9.8888	665	2.1432	665	10.904
666	-8.4224	666	14.7768	666	8.9864	666	2.7072	666	7.9336
667	-11.7124	667	13.536	667	8.4412	667	2.632	667	11.0168
668	-8.93	668	13.4044	668	9.2308	668	4.2112	668	8.3284
669	-8.2532	669	14.9648	669	8.554	669	4.794	669	11.3176
670	-9.3812	670	13.9684	670	7.2004	670	4.3804	670	9.5316
671	-9.5316	671	14.8896	671	6.5988	671	3.1208	671	10.0204
672	-9.1556	672	13.6676	672	7.05	672	3.1584	672	7.2568
673	-11.0544	673	13.63	673	7.1816	673	4.3992	673	9.9452
674	-11.9944	674	11.5432	674	5.6024	674	1.786	674	9.0052
675	-10.5844	675	12.5208	675	8.8548	675	0.282	675	9.3812
676	-10.4528	676	13.0848	676	7.5576	676	0.6204	676	9.3624
677	-10.9228	677	13.4796	677	7.3696	677	2.6696	677	10.6972
678	-10.6408	678	14.7392	678	7.4072	678	2.9328	678	8.272
679	-10.3964	679	13.1224	679	6.4108	679	3.854	679	9.964
680	-10.5468	680	14.5136	680	5.6776	680	0.9212	680	10.3024
681	-10.4528	681	13.4796	681	6.9372	681	0.752	681	7.6704
682	-11.4868	682	13.3856	682	7.1252	682	1.0152	682	8.4976
683	-12.2764	683	14.0248	683	8.6104	683	1.3536	683	10.5844
684	-11.7124	684	13.4608	684	6.0724	684	3.0456	684	8.2908
685	-9.964	685	12.7464	685	6.8244	685	4.1736	685	10.0016
686	-10.9604	686	13.2352	686	8.366	686	4.2676	686	10.5092
687	-11.186	687	14.5888	687	7.802	687	1.7484	687	9.0804
688	-10.7724	688	14.758	688	9.0428	688	2.7448	688	8.178
689	-10.5844	689	14.1	689	8.7608	689	3.6472	689	9.4188
690	-10.152	690	12.7276	690	8.8172	690	2.8576	690	6.11
691	-10.5844	691	12.1636	691	8.7608	691	2.9892	691	9.6068
692	-7.5764	692	14.852	692	8.7608	692	3.76	692	8.272
693	-9.3248	693	11.9568	693	8.46	693	3.666	693	8.0652
694	-10.904	694	11.468	694	7.7268	694	3.7224	694	9.5128
695	-9.6256	695	13.2352	695	7.8396	695	3.102	695	7.9524
696	-10.152	696	12.7464	696	8.0276	696	1.5228	696	10.4528
697	-10.7536	697	13.7616	697	8.7232	697	3.2148	697	8.4412
698	-11.562	698	12.126	698	8.6668	698	2.2748	698	8.8548
699	-12.2952	699	14.6452	699	9.5128	699	2.4816	699	7.8208

## Sheet: Figure 4
4A		vector	MBL2		4B		PBS	MBL2		4C		PBS	MBL2	MBL2+RGD		4D		PBS	rMBL2	rMBL2+MK2206
FCS	% of IFN-γ+ NK Cells	6.04	14.5		FCS	% of IFN-γ+ NK Cells	6.06	10.2		FCS	% of IFN-γ+ NK Cells	5.96	14.9	15.6		FCS	% of IFN-γ+ NK Cells	7.76	30.7	10.5
		7.81	10.8				7.27	16.4				4.81	15.3	13.7				24.9	34	25.4
		7.16	10.2				5.69	21.7				6.53	20.7	17.5				27.7	31.3	24.1
		8.35	7.18				5	19.9				6.26	23.9	18.1				24.7	32.4	27.4
		4.54	10.2				2.56	15.3				5.9	23.6	14.9				25.1	37.1	22.9
		6.09	10.6				9.59	31.2				5.75	27.1	15.5				24.9	28	30.5
	Mean	6.665	10.58				5.56	26.4			Mean	5.86833	20.9167	15.8833			Mean	22.51	32.25	23.4667
	SD	1.38796	2.33512				6.67	19.3			SD	0.589013	4.94223	1.64246			SD	7.31337	3.09758	6.89251
							4.26	16
							3.23	18.8
							3.58	19.5
							7.27	22.2
						Mean	5.56167	19.7417
						SD	1.99866	5.41554
4F			Ctrl						Mean	SD	MBL2						Mean	SD
Q-PCR	Relative IFNGR1 mRNA Expression	Hep3B	1.18825	0.980055	0.858698	0.846753	1.17403	1.00592	1.00895	0.147736	1.82244	2.49803	2.51883	2.94786	3.7519	3.66586	2.86749	0.745149
		LM3	1.14266	0.831256	1.0528	1.02243	0.835502	1.17063	1.00921	0.146821	5.76247	7.43553	8.54601	4.07153	3.38535	2.89759	5.34975	2.29097
4G		Ctrl	MBL2		Ctrl	MBL2
WB	Relative IFNGR1 expression (β-Tubulin adjusted)	0.528917	0.888762	Relative IFNGR1 expression (β-Tubulin adjusted)	0.536133	1.01986
		0.502314	0.835695		0.506321	1.00123
		0.549632	0.936231		0.562354	1.03965
	Mean	0.526954	0.886896	Mean	0.534936	1.02025
	SD	0.02372	0.050294	SD	0.0280357	0.0192129
4J		PBS	OPG	DCN	IL-9	IL-12	IL-13	IL-20	IL-21	IL-25
FCS	% of CD8+ Tcells	3.81	3.73	4.07	3.46	3.71	5.25	3.9	4.85	4.9
		3.58	4.21	4.18	3.4	4.09	5.07	3.77	4.78	5.17
		3.88	3.8	4.08	3.48	3.94	5.17	3.96	4.31	5.01
	Mean	3.75667	3.91333	4.11	3.44667	3.91333	5.16333	3.87667	4.64667	5.02667
	SD	0.15695	0.259294	0.0608276	0.0416333	0.191398	0.090185	0.0971253	0.293655	0.135769
4K		PBS	IL-13	IL-25			PBS	IL-13	IL-25
FCS	% of PD-1+ T cells	46.8	27.4	36.1		% of TIM-3+ T cells	59.6	49.8	49.1
		54.1	39.8	40.6			64	55.4	49.2
		48.8	30.1	37.4			56.4	44.3	42.8
		54.4	39.2	25.7			60.7	50.1	37.8
		51	32.2	27.7			59.3	39.5	44.2
		51.9	36.7	42.5			62	50.5	49.9
	Mean	51.1667	34.2333	35		Mean	60.3333	48.2667	45.5
	SD	2.97635	5.09222	6.84631		SD	2.58586	5.5529	4.78079
4L		PBS treated-NK + IgG	MBL2 treated-NK + IgG	MBL2 treated-NK + IL-13 Ab + IL-25 Ab		4M		PBS treated-NK + IgG	MBL2 treated-NK + IgG	MBL2 treated-NK + IL-13 Ab + IL-25 Ab
FCS	% of PD-1+ T cells	72.2	69	71.5		FCS	% of TIM-3+ T cells	62.1	57.9	59.4
		73.3	67.1	71.7				65.2	52.8	60.9
		76.5	66.8	70.2				62.3	58.5	62.3
		72.4	68.9	70.2				60.6	57.7	62
		72.3	68.4	74.4				59.6	58.5	62.5
		70.9	69.9	74.7				59.7	56	62.6
	Mean	72.9333	68.35	72.1167			Mean	61.5833	56.9	61.6167
	SD	1.90858	1.19122	1.98939			SD	2.11227	2.20817	1.24807
4O			Ctrl			Mean	SD	MBL2			Mean	SD
Q-PCR	Relative IL13R mRNA Expression	Hep3B	0.791508	1.16706	1.08255	1.01371	0.197017	3.04	4.51383	4.98488	4.17957	1.01461
		LM3	1.18353	0.930833	0.907715	1.00736	0.153005	2.66595	3.65726	2.45134	2.92485	0.6433
	Relative IL25R mRNA Expression	Hep3B	0.889693	1.27256	0.883243	1.01517	0.222936	11.9047	9.41471	11.4071	10.9088	1.31766
		LM3	1.33084	0.822369	0.913708	1.02231	0.271074	5.36925	6.01535	4.88577	5.42346	0.56674

## Sheet: Figure 4E
TCGA-LIHC dataset
patients	MBL2	IFNGR1		patients	MBL2	IFNGR2
TCGA.2V.A95S	8.4735	10.5232		TCGA.2V.A95S	8.4735	10.2566
TCGA.2Y.A9GS	9.9807	10.3102		TCGA.2Y.A9GS	9.9807	9.7021
TCGA.2Y.A9GT	13.3566	10.6339		TCGA.2Y.A9GT	13.3566	10.1096
TCGA.2Y.A9GU	7.8109	10.1564		TCGA.2Y.A9GU	7.8109	9.2837
TCGA.2Y.A9GV	12.7519	11.1334		TCGA.2Y.A9GV	12.7519	10.2854
TCGA.2Y.A9GW	12.3354	10.9576		TCGA.2Y.A9GW	12.3354	10.6378
TCGA.2Y.A9GX	12.2236	11.2493		TCGA.2Y.A9GX	12.2236	10.4162
TCGA.2Y.A9GY	9.8756	10.0786		TCGA.2Y.A9GY	9.8756	10.6581
TCGA.2Y.A9GZ	8.1581	10.2895		TCGA.2Y.A9GZ	8.1581	8.9459
TCGA.2Y.A9H0	8.6555	9.0725		TCGA.2Y.A9H0	8.6555	9.9998
TCGA.2Y.A9H1	11.9574	10.2109		TCGA.2Y.A9H1	11.9574	9.5017
TCGA.2Y.A9H2	9.7177	10.1184		TCGA.2Y.A9H2	9.7177	11.4274
TCGA.2Y.A9H3	4.9438	10.192		TCGA.2Y.A9H3	4.9438	9.6705
TCGA.2Y.A9H4	7.0289	10.7739		TCGA.2Y.A9H4	7.0289	8.6691
TCGA.2Y.A9H5	10.2827	10.7845		TCGA.2Y.A9H5	10.2827	10.3353
TCGA.2Y.A9H6	9.3211	10.7424		TCGA.2Y.A9H6	9.3211	10.0704
TCGA.2Y.A9H7	10.7095	9.467		TCGA.2Y.A9H7	10.7095	10.1024
TCGA.2Y.A9H8	6.0035	9.9216		TCGA.2Y.A9H8	6.0035	11.0058
TCGA.2Y.A9H9	9.426	10.34		TCGA.2Y.A9H9	9.426	8.91
TCGA.2Y.A9HA	7.9359	10.5772		TCGA.2Y.A9HA	7.9359	10.3722
TCGA.2Y.A9HB	12.582	11.1092		TCGA.2Y.A9HB	12.582	9.4054
TCGA.3K.AAZ8	11.4243	10.8183		TCGA.3K.AAZ8	11.4243	9.4675
TCGA.4R.AA8I	11.3937	10.9837		TCGA.4R.AA8I	11.3937	9.5891
TCGA.5C.A9VG	7.3478	10.1242		TCGA.5C.A9VG	7.3478	10.2548
TCGA.5C.A9VH	11.332	10.41		TCGA.5C.A9VH	11.332	10.128
TCGA.5C.AAPD	8.5764	10.1345		TCGA.5C.AAPD	8.5764	11.0793
TCGA.5R.AA1C	13.3744	12.7736		TCGA.5R.AA1C	13.3744	10.3062
TCGA.5R.AA1D	10.7635	12.4633		TCGA.5R.AA1D	10.7635	10.6754
TCGA.5R.AAAM	11.0393	11.3238		TCGA.5R.AAAM	11.0393	10.3334
TCGA.BC.4072	9.4635	11.6607		TCGA.BC.4072	9.4635	10.1636
TCGA.BC.4073	11.9173	11.2069		TCGA.BC.4073	11.9173	11.4668
TCGA.BC.A10Q	2.9842	9.1054		TCGA.BC.A10Q	2.9842	11.4934
TCGA.BC.A10R	12.1258	11.0086		TCGA.BC.A10R	12.1258	10.415
TCGA.BC.A10S	12.0845	11.2472		TCGA.BC.A10S	12.0845	10.4447
TCGA.BC.A10T	9.0433	10.1402		TCGA.BC.A10T	9.0433	9.2346
TCGA.BC.A10U	11.2824	11.3942		TCGA.BC.A10U	11.2824	8.9846
TCGA.BC.A10W	8.9726	10.3751		TCGA.BC.A10W	8.9726	11.1511
TCGA.BC.A10X	13.1067	11.4144		TCGA.BC.A10X	13.1067	10.2033
TCGA.BC.A10Y	6.664	10.3095		TCGA.BC.A10Y	6.664	10.4408
TCGA.BC.A10Z	10.0983	9.6963		TCGA.BC.A10Z	10.0983	10.276
TCGA.BC.A110	9.3272	12.8564		TCGA.BC.A110	9.3272	10.9423
TCGA.BC.A112	10.3711	10.9572		TCGA.BC.A112	10.3711	11.075
TCGA.BC.A216	11.9952	10.1256		TCGA.BC.A216	11.9952	9.9495
TCGA.BC.A217	6.7191	9.8459		TCGA.BC.A217	6.7191	9.9831
TCGA.BC.A3KF	8.9582	9.6701		TCGA.BC.A3KF	8.9582	10.3818
TCGA.BC.A3KG	8.0476	10.0169		TCGA.BC.A3KG	8.0476	9.983
TCGA.BC.A5W4	4.3268	9.5307		TCGA.BC.A5W4	4.3268	9.8252
TCGA.BC.A69H	9.4382	10.056		TCGA.BC.A69H	9.4382	10.2681
TCGA.BC.A69I	11.0558	12.5865		TCGA.BC.A69I	11.0558	10.6638
TCGA.BC.A8YO	6.7535	10.2967		TCGA.BC.A8YO	6.7535	10.9067
TCGA.BD.A2L6	10.9018	10.9409		TCGA.BD.A2L6	10.9018	10.3889
TCGA.BD.A3EP	11.1119	11.1854		TCGA.BD.A3EP	11.1119	10.0595
TCGA.BD.A3ER	12.6987	11.4874		TCGA.BD.A3ER	12.6987	11.0115
TCGA.BW.A5NO	8.2568	10.4534		TCGA.BW.A5NO	8.2568	10.8664
TCGA.BW.A5NP	10.5752	9.8936		TCGA.BW.A5NP	10.5752	11.0308
TCGA.BW.A5NQ	8.756	11.2927		TCGA.BW.A5NQ	8.756	11.9488
TCGA.CC.5258	10.4037	9.8531		TCGA.CC.5258	10.4037	10.3802
TCGA.CC.5259	12.5744	11.1677		TCGA.CC.5259	12.5744	10.9804
TCGA.CC.5260	2.3639	9.9827		TCGA.CC.5260	2.3639	11.534
TCGA.CC.5261	9.8807	10.461		TCGA.CC.5261	9.8807	11.0021
TCGA.CC.5262	11.5865	11.1226		TCGA.CC.5262	11.5865	10.172
TCGA.CC.5263	10.4235	11.0291		TCGA.CC.5263	10.4235	11.068
TCGA.CC.5264	12.0258	10.4194		TCGA.CC.5264	12.0258	10.3515
TCGA.CC.A123	11.1906	8.8908		TCGA.CC.A123	11.1906	11.1108
TCGA.CC.A1HT	3.0566	12.0671		TCGA.CC.A1HT	3.0566	11.501
TCGA.CC.A3M9	0.5178	10.1308		TCGA.CC.A3M9	0.5178	10.9046
TCGA.CC.A3MA	8.3059	9.8151		TCGA.CC.A3MA	8.3059	11.0113
TCGA.CC.A3MB	11.0579	10.0979		TCGA.CC.A3MB	11.0579	9.4586
TCGA.CC.A3MC	9.2722	10.5213		TCGA.CC.A3MC	9.2722	10.204
TCGA.CC.A5UC	11.1025	10.3574		TCGA.CC.A5UC	11.1025	11.1672
TCGA.CC.A5UD	4.709	13.0227		TCGA.CC.A5UD	4.709	10.136
TCGA.CC.A5UE	12.2656	10.534		TCGA.CC.A5UE	12.2656	10.3509
TCGA.CC.A7IE	11.1392	10.4542		TCGA.CC.A7IE	11.1392	12.0507
TCGA.CC.A7IF	4.8172	9.1802		TCGA.CC.A7IF	4.8172	9.5075
TCGA.CC.A7IG	7.4416	9.4502		TCGA.CC.A7IG	7.4416	11.341
TCGA.CC.A7IH	13.5801	11.6113		TCGA.CC.A7IH	13.5801	9.7377
TCGA.CC.A7II	2.0836	9.2082		TCGA.CC.A7II	2.0836	11.1754
TCGA.CC.A7IJ	2.4424	10.7536		TCGA.CC.A7IJ	2.4424	11.055
TCGA.CC.A7IK	11.5085	10.7294		TCGA.CC.A7IK	11.5085	9.6649
TCGA.CC.A7IL	11.0079	9.0854		TCGA.CC.A7IL	11.0079	9.2319
TCGA.CC.A8HS	10.4888	9.5503		TCGA.CC.A8HS	10.4888	11.5385
TCGA.CC.A8HT	9.2052	11.1985		TCGA.CC.A8HT	9.2052	11.23
TCGA.CC.A8HU	4.4245	10.0749		TCGA.CC.A8HU	4.4245	10.748
TCGA.CC.A8HV	8.5492	10.7582		TCGA.CC.A8HV	8.5492	11.2412
TCGA.CC.A9FS	13.1012	9.7674		TCGA.CC.A9FS	13.1012	9.3816
TCGA.CC.A9FU	9.1376	10.3971		TCGA.CC.A9FU	9.1376	10.6753
TCGA.CC.A9FV	0	10.6803		TCGA.CC.A9FV	0	10.6121
TCGA.CC.A9FW	9.4368	12.4295		TCGA.CC.A9FW	9.4368	9.4627
TCGA.DD.A113	8.5445	9.5536		TCGA.DD.A113	8.5445	10.2323
TCGA.DD.A114	7.569	10.4945		TCGA.DD.A114	7.569	10.5132
TCGA.DD.A115	11.9627	9.5691		TCGA.DD.A115	11.9627	9.1881
TCGA.DD.A116	8.3587	11.7073		TCGA.DD.A116	8.3587	9.8861
TCGA.DD.A118	7.3961	10.1041		TCGA.DD.A118	7.3961	9.3833
TCGA.DD.A119	11.0745	10.3492		TCGA.DD.A119	11.0745	9.5397
TCGA.DD.A11A	8.0367	10.4244		TCGA.DD.A11A	8.0367	9.119
TCGA.DD.A11B	12.0286	10.746		TCGA.DD.A11B	12.0286	9.8896
TCGA.DD.A11C	10.2447	10.0796		TCGA.DD.A11C	10.2447	9.7096
TCGA.DD.A11D	11.8944	10.2657		TCGA.DD.A11D	11.8944	9.5348
TCGA.DD.A1EA	10.927	12.0948		TCGA.DD.A1EA	10.927	10.092
TCGA.DD.A1EB	12.9938	10.3799		TCGA.DD.A1EB	12.9938	7.9592
TCGA.DD.A1EC	6.2546	12.2321		TCGA.DD.A1EC	6.2546	10.1741
TCGA.DD.A1ED	12.2732	12.9833		TCGA.DD.A1ED	12.2732	11.59
TCGA.DD.A1EE	12.8334	10.9955		TCGA.DD.A1EE	12.8334	9.5876
TCGA.DD.A1EF	10.9171	10.7592		TCGA.DD.A1EF	10.9171	10.6823
TCGA.DD.A1EG	10.7489	10.4014		TCGA.DD.A1EG	10.7489	10.631
TCGA.DD.A1EH	7.2868	10.6426		TCGA.DD.A1EH	7.2868	10.6747
TCGA.DD.A1EI	12.6536	9.7114		TCGA.DD.A1EI	12.6536	9.9859
TCGA.DD.A1EJ	13.0205	10.6334		TCGA.DD.A1EJ	13.0205	11.455
TCGA.DD.A1EK	10.228	10.0088		TCGA.DD.A1EK	10.228	10.5113
TCGA.DD.A1EL	10.8949	13.2936		TCGA.DD.A1EL	10.8949	10.8476
TCGA.DD.A39V	9.816	13.1922		TCGA.DD.A39V	9.816	10.0748
TCGA.DD.A39W	4.2397	10.745		TCGA.DD.A39W	4.2397	9.1103
TCGA.DD.A39X	9.7276	9.9706		TCGA.DD.A39X	9.7276	9.9158
TCGA.DD.A39Y	9.7159	9.8248		TCGA.DD.A39Y	9.7159	10.112
TCGA.DD.A39Z	10.4456	9.2882		TCGA.DD.A39Z	10.4456	10.0532
TCGA.DD.A3A1	8.274	10.043		TCGA.DD.A3A1	8.274	9.9891
TCGA.DD.A3A2	11.9342	10.1744		TCGA.DD.A3A2	11.9342	8.6765
TCGA.DD.A3A3	10.9217	11.1193		TCGA.DD.A3A3	10.9217	10.135
TCGA.DD.A3A4	11.9559	11.6681		TCGA.DD.A3A4	11.9559	8.9881
TCGA.DD.A3A5	8.8032	10.1794		TCGA.DD.A3A5	8.8032	10.6718
TCGA.DD.A3A6	1.8643	10.4226		TCGA.DD.A3A6	1.8643	10.3945
TCGA.DD.A3A7	8.0898	9.3759		TCGA.DD.A3A7	8.0898	8.964
TCGA.DD.A3A8	12.679	12.3555		TCGA.DD.A3A8	12.679	9.8725
TCGA.DD.A3A9	7.2055	10.7983		TCGA.DD.A3A9	7.2055	11.0032
TCGA.DD.A4NA	1.1921	10.6033		TCGA.DD.A4NA	1.1921	12.371
TCGA.DD.A4NB	11.7354	12.0152		TCGA.DD.A4NB	11.7354	10.608
TCGA.DD.A4ND	11.9098	11.2949		TCGA.DD.A4ND	11.9098	10.3025
TCGA.DD.A4NE	7.7462	10.6283		TCGA.DD.A4NE	7.7462	10.0303
TCGA.DD.A4NF	10.147	12.068		TCGA.DD.A4NF	10.147	10.5601
TCGA.DD.A4NG	8.8705	12.2364		TCGA.DD.A4NG	8.8705	9.5834
TCGA.DD.A4NH	7.74	10.4917		TCGA.DD.A4NH	7.74	11.5733
TCGA.DD.A4NI	13.6587	10.6996		TCGA.DD.A4NI	13.6587	9.3281
TCGA.DD.A4NJ	8.7221	10.2152		TCGA.DD.A4NJ	8.7221	10.2902
TCGA.DD.A4NK	11.163	10.6524		TCGA.DD.A4NK	11.163	8.4059
TCGA.DD.A4NL	13.2575	12.08		TCGA.DD.A4NL	13.2575	10.8565
TCGA.DD.A4NN	9.8934	10.1716		TCGA.DD.A4NN	9.8934	10.7102
TCGA.DD.A4NO	12.0328	11.0106		TCGA.DD.A4NO	12.0328	9.9584
TCGA.DD.A4NP	12.7273	13.3459		TCGA.DD.A4NP	12.7273	11.9694
TCGA.DD.A4NQ	10.9422	11.8608		TCGA.DD.A4NQ	10.9422	10.061
TCGA.DD.A4NR	10.7331	11.3138		TCGA.DD.A4NR	10.7331	11.3906
TCGA.DD.A4NS	9.8118	10.9985		TCGA.DD.A4NS	9.8118	10.538
TCGA.DD.A4NV	12.2256	10.7026		TCGA.DD.A4NV	12.2256	9.8987
TCGA.DD.A73A	12.273	11.0523		TCGA.DD.A73A	12.273	9.749
TCGA.DD.A73B	10.9314	11.5484		TCGA.DD.A73B	10.9314	9.6857
TCGA.DD.A73C	11.9107	10.1786		TCGA.DD.A73C	11.9107	8.6475
TCGA.DD.A73D	9.4609	12.0808		TCGA.DD.A73D	9.4609	9.4746
TCGA.DD.A73E	6.1982	10.902		TCGA.DD.A73E	6.1982	10.7423
TCGA.DD.A73F	10.3324	9.7374		TCGA.DD.A73F	10.3324	10.2674
TCGA.DD.A73G	9.8833	8.8797		TCGA.DD.A73G	9.8833	10.2788
TCGA.DD.AA3A	5.8105	9.0869		TCGA.DD.AA3A	5.8105	10.5758
TCGA.DD.AAC8	5.4326	12.8139		TCGA.DD.AAC8	5.4326	11.3195
TCGA.DD.AAC9	13.0995	10.6313		TCGA.DD.AAC9	13.0995	10.4366
TCGA.DD.AACA	7.1422	12.0328		TCGA.DD.AACA	7.1422	10.1494
TCGA.DD.AACB	6.0505	11.1327		TCGA.DD.AACB	6.0505	11.9782
TCGA.DD.AACC	10.6816	11.5162		TCGA.DD.AACC	10.6816	11.0521
TCGA.DD.AACD	11.3686	12.6565		TCGA.DD.AACD	11.3686	10.9142
TCGA.DD.AACE	9.2476	10.0171		TCGA.DD.AACE	9.2476	9.3234
TCGA.DD.AACF	10.9384	10.9502		TCGA.DD.AACF	10.9384	9.5217
TCGA.DD.AACG	12.2939	10.3198		TCGA.DD.AACG	12.2939	10.5662
TCGA.DD.AACH	8.4462	9.7751		TCGA.DD.AACH	8.4462	10.2094
TCGA.DD.AACI	9.4397	9.7149		TCGA.DD.AACI	9.4397	10.2501
TCGA.DD.AACJ	9.4917	11.1447		TCGA.DD.AACJ	9.4917	10.9303
TCGA.DD.AACK	13.1834	11.1619		TCGA.DD.AACK	13.1834	10.4118
TCGA.DD.AACL	8.2933	10.7869		TCGA.DD.AACL	8.2933	11.2583
TCGA.DD.AACN	10.462	11.5809		TCGA.DD.AACN	10.462	10.3955
TCGA.DD.AACO	10.2284	9.031		TCGA.DD.AACO	10.2284	10.2779
TCGA.DD.AACP	9.8272	10.3167		TCGA.DD.AACP	9.8272	10.6941
TCGA.DD.AACQ	10.2678	9.2312		TCGA.DD.AACQ	10.2678	10.11
TCGA.DD.AACS	13.3155	9.6887		TCGA.DD.AACS	13.3155	8.8112
TCGA.DD.AACT	12.5309	12.1219		TCGA.DD.AACT	12.5309	10.176
TCGA.DD.AACU	9.8378	10.9375		TCGA.DD.AACU	9.8378	9.8621
TCGA.DD.AACV	7.1351	10.3559		TCGA.DD.AACV	7.1351	9.5288
TCGA.DD.AACW	10.8418	9.9847		TCGA.DD.AACW	10.8418	10.5362
TCGA.DD.AACX	8.5733	11.9409		TCGA.DD.AACX	8.5733	11.1266
TCGA.DD.AACY	10.8409	10.1014		TCGA.DD.AACY	10.8409	8.8284
TCGA.DD.AACZ	12.1091	10.5297		TCGA.DD.AACZ	12.1091	10.9334
TCGA.DD.AAD0	6.6085	10.8456		TCGA.DD.AAD0	6.6085	9.8514
TCGA.DD.AAD1	13.3364	11.9924		TCGA.DD.AAD1	13.3364	10.3217
TCGA.DD.AAD2	12.5554	10.7076		TCGA.DD.AAD2	12.5554	10.1441
TCGA.DD.AAD3	9.2727	10.33		TCGA.DD.AAD3	9.2727	9.8569
TCGA.DD.AAD5	4.4852	11.3094		TCGA.DD.AAD5	4.4852	10.5539
TCGA.DD.AAD6	12.7723	12.1987		TCGA.DD.AAD6	12.7723	9.502
TCGA.DD.AAD8	9.0406	10.5475		TCGA.DD.AAD8	9.0406	9.8515
TCGA.DD.AADA	8.8209	10.7108		TCGA.DD.AADA	8.8209	10.7536
TCGA.DD.AADB	10.8973	10.0366		TCGA.DD.AADB	10.8973	11.801
TCGA.DD.AADC	9.8314	12.0259		TCGA.DD.AADC	9.8314	9.506
TCGA.DD.AADD	8.5074	10.2097		TCGA.DD.AADD	8.5074	10.2342
TCGA.DD.AADF	9.4748	9.5089		TCGA.DD.AADF	9.4748	9.5781
TCGA.DD.AADG	12.1184	12.0087		TCGA.DD.AADG	12.1184	9.3893
TCGA.DD.AADI	10.5426	10.1274		TCGA.DD.AADI	10.5426	11.1179
TCGA.DD.AADJ	11.876	10.4151		TCGA.DD.AADJ	11.876	10.8601
TCGA.DD.AADK	10.5567	10.3994		TCGA.DD.AADK	10.5567	10.4853
TCGA.DD.AADL	11.6168	9.3099		TCGA.DD.AADL	11.6168	9.0143
TCGA.DD.AADM	12.0614	9.8889		TCGA.DD.AADM	12.0614	10.1813
TCGA.DD.AADN	8.7062	8.1778		TCGA.DD.AADN	8.7062	10.3651
TCGA.DD.AADO	10.4323	9.4742		TCGA.DD.AADO	10.4323	11.1238
TCGA.DD.AADP	10.5162	10.3113		TCGA.DD.AADP	10.5162	8.8575
TCGA.DD.AADQ	11.0165	11.9267		TCGA.DD.AADQ	11.0165	9.9673
TCGA.DD.AADR	12.2282	11.1164		TCGA.DD.AADR	12.2282	9.5333
TCGA.DD.AADS	9.1286	10.198		TCGA.DD.AADS	9.1286	9.5286
TCGA.DD.AADU	5.3816	13.1935		TCGA.DD.AADU	5.3816	9.5781
TCGA.DD.AADV	9.9013	9.8586		TCGA.DD.AADV	9.9013	9.2148
TCGA.DD.AADW	11.008	10.1288		TCGA.DD.AADW	11.008	11.3263
TCGA.DD.AADY	11.6631	9.4705		TCGA.DD.AADY	11.6631	8.7436
TCGA.DD.AAE0	5.9264	10.327		TCGA.DD.AAE0	5.9264	11.4361
TCGA.DD.AAE1	9.2936	10.2356		TCGA.DD.AAE1	9.2936	10.3812
TCGA.DD.AAE2	11.7166	10.7341		TCGA.DD.AAE2	11.7166	9.805
TCGA.DD.AAE3	9.7106	10.352		TCGA.DD.AAE3	9.7106	8.743
TCGA.DD.AAE4	11.1644	10.1395		TCGA.DD.AAE4	11.1644	9.4718
TCGA.DD.AAE6	7.1933	9.8024		TCGA.DD.AAE6	7.1933	9.7873
TCGA.DD.AAE7	11.4415	11.2888		TCGA.DD.AAE7	11.4415	9.43
TCGA.DD.AAE9	12.3576	10.9952		TCGA.DD.AAE9	12.3576	10.4301
TCGA.DD.AAEA	5.9175	10.2704		TCGA.DD.AAEA	5.9175	10.5936
TCGA.DD.AAEB	12.3527	11.6506		TCGA.DD.AAEB	12.3527	9.9983
TCGA.DD.AAED	11.2375	10.3145		TCGA.DD.AAED	11.2375	10.5293
TCGA.DD.AAEE	8.8444	10.0169		TCGA.DD.AAEE	8.8444	8.9184
TCGA.DD.AAEG	10.6977	10.4637		TCGA.DD.AAEG	10.6977	10.1806
TCGA.DD.AAEH	12.327	10.0141		TCGA.DD.AAEH	12.327	9.8524
TCGA.DD.AAEI	10.4733	10.3204		TCGA.DD.AAEI	10.4733	10.2374
TCGA.DD.AAEK	8.2877	11.1395		TCGA.DD.AAEK	8.2877	10.4285
TCGA.DD.AAVP	12.3904	11.8047		TCGA.DD.AAVP	12.3904	10.4518
TCGA.DD.AAVQ	10.0369	10.5561		TCGA.DD.AAVQ	10.0369	10.751
TCGA.DD.AAVR	10.8606	11.2063		TCGA.DD.AAVR	10.8606	10.6078
TCGA.DD.AAVS	10.7613	9.6945		TCGA.DD.AAVS	10.7613	9.6945
TCGA.DD.AAVU	10.1377	12.4252		TCGA.DD.AAVU	10.1377	10.9318
TCGA.DD.AAVV	12.0086	11.4141		TCGA.DD.AAVV	12.0086	10.252
TCGA.DD.AAVW	9.1612	10.4148		TCGA.DD.AAVW	9.1612	10.1276
TCGA.DD.AAVX	9.3797	14.0885		TCGA.DD.AAVX	9.3797	10.8953
TCGA.DD.AAVY	12.7216	11.491		TCGA.DD.AAVY	12.7216	8.6547
TCGA.DD.AAVZ	12.0227	10.5428		TCGA.DD.AAVZ	12.0227	9.9945
TCGA.DD.AAW0	10.4193	10.4431		TCGA.DD.AAW0	10.4193	10.2995
TCGA.DD.AAW1	13.7534	12.4487		TCGA.DD.AAW1	13.7534	9.7312
TCGA.DD.AAW2	10.7837	11.3582		TCGA.DD.AAW2	10.7837	9.3359
TCGA.DD.AAW3	11.2796	11.318		TCGA.DD.AAW3	11.2796	8.8392
TCGA.ED.A459	11.1421	10.4176		TCGA.ED.A459	11.1421	11.9278
TCGA.ED.A4XI	12.0004	10.9276		TCGA.ED.A4XI	12.0004	10.2045
TCGA.ED.A5KG	7.0456	11.3172		TCGA.ED.A5KG	7.0456	11.107
TCGA.ED.A627	10.9019	11.732		TCGA.ED.A627	10.9019	10.8288
TCGA.ED.A66X	9.7382	10.076		TCGA.ED.A66X	9.7382	10.8352
TCGA.ED.A66Y	12.3437	9.5631		TCGA.ED.A66Y	12.3437	10.7388
TCGA.ED.A7PX	3.6405	9.9532		TCGA.ED.A7PX	3.6405	11.1363
TCGA.ED.A7PY	12.4144	10.1252		TCGA.ED.A7PY	12.4144	10.6923
TCGA.ED.A7PZ	4.5587	9.663		TCGA.ED.A7PZ	4.5587	10.7851
TCGA.ED.A7XO	10.607	10.0533		TCGA.ED.A7XO	10.607	9.5971
TCGA.ED.A7XP	12.4292	10.4641		TCGA.ED.A7XP	12.4292	9.5334
TCGA.ED.A82E	1.5853	10.4602		TCGA.ED.A82E	1.5853	11.6517
TCGA.ED.A8O5	10.2442	9.6408		TCGA.ED.A8O5	10.2442	11.0568
TCGA.ED.A8O6	10.9692	9.9825		TCGA.ED.A8O6	10.9692	11.4441
TCGA.ED.A97K	9.7836	10.7232		TCGA.ED.A97K	9.7836	10.5102
TCGA.EP.A12J	13.6213	10.5462		TCGA.EP.A12J	13.6213	9.1404
TCGA.EP.A26S	11.8057	10.9909		TCGA.EP.A26S	11.8057	9.6874
TCGA.EP.A2KA	7.4047	10.3482		TCGA.EP.A2KA	7.4047	10.9054
TCGA.EP.A2KB	10.8829	10.4951		TCGA.EP.A2KB	10.8829	10.8707
TCGA.EP.A2KC	11.6132	12.4265		TCGA.EP.A2KC	11.6132	10.1187
TCGA.EP.A3JL	11.4338	10.6984		TCGA.EP.A3JL	11.4338	10.1411
TCGA.EP.A3RK	9.3128	12.1073		TCGA.EP.A3RK	9.3128	10.7908
TCGA.ES.A2HS	12.386	9.4389		TCGA.ES.A2HS	12.386	10.2128
TCGA.ES.A2HT	11.487	11.0104		TCGA.ES.A2HT	11.487	10.0116
TCGA.FV.A23B	11.7446	10.4887		TCGA.FV.A23B	11.7446	9.9493
TCGA.FV.A2QQ	11.2182	10.7782		TCGA.FV.A2QQ	11.2182	10.4072
TCGA.FV.A2QR	10.9087	9.539		TCGA.FV.A2QR	10.9087	10.2184
TCGA.FV.A3I0	2.3534	9.5614		TCGA.FV.A3I0	2.3534	12.5741
TCGA.FV.A3I1	10.8486	9.9941		TCGA.FV.A3I1	10.8486	10.4732
TCGA.FV.A3R2	6.0764	10.6779		TCGA.FV.A3R2	6.0764	9.204
TCGA.FV.A3R3	8.9421	11.0885		TCGA.FV.A3R3	8.9421	10.2646
TCGA.FV.A495	11.2323	10.0974		TCGA.FV.A495	11.2323	10.246
TCGA.FV.A496	8.4316	10.6229		TCGA.FV.A496	8.4316	9.6268
TCGA.FV.A4ZP	9.3921	8.044		TCGA.FV.A4ZP	9.3921	9.7074
TCGA.FV.A4ZQ	8.9221	10.7721		TCGA.FV.A4ZQ	8.9221	11.1554
TCGA.G3.A25S	9.3975	9.2323		TCGA.G3.A25S	9.3975	8.9832
TCGA.G3.A25T	8.596	10.1806		TCGA.G3.A25T	8.596	11.9886
TCGA.G3.A25U	8.791	11.2885		TCGA.G3.A25U	8.791	8.431
TCGA.G3.A25V	13.0219	11.882		TCGA.G3.A25V	13.0219	11.0648
TCGA.G3.A25X	2.7305	10.6007		TCGA.G3.A25X	2.7305	11.5477
TCGA.G3.A25Y	10.0592	10.3647		TCGA.G3.A25Y	10.0592	11.0448
TCGA.G3.A25Z	10.5416	11.4674		TCGA.G3.A25Z	10.5416	9.8671
TCGA.G3.A3CG	11.7237	10.8089		TCGA.G3.A3CG	11.7237	9.8606
TCGA.G3.A3CH	11.8121	10.4013		TCGA.G3.A3CH	11.8121	9.1311
TCGA.G3.A3CI	9.3718	10.1841		TCGA.G3.A3CI	9.3718	9.8679
TCGA.G3.A3CJ	13.2545	11.1969		TCGA.G3.A3CJ	13.2545	9.8215
TCGA.G3.A3CK	11.4237	13.7226		TCGA.G3.A3CK	11.4237	11.2591
TCGA.G3.A5SI	11.8	10.3876		TCGA.G3.A5SI	11.8	9.9435
TCGA.G3.A5SJ	10.1919	10.9765		TCGA.G3.A5SJ	10.1919	10.7647
TCGA.G3.A5SK	13.9731	12.242		TCGA.G3.A5SK	13.9731	9.7899
TCGA.G3.A5SL	10.4281	12.6521		TCGA.G3.A5SL	10.4281	9.5986
TCGA.G3.A5SM	11.9102	10.5734		TCGA.G3.A5SM	11.9102	10.6792
TCGA.G3.A6UC	11.3408	11.3155		TCGA.G3.A6UC	11.3408	8.3739
TCGA.G3.A7M5	9.5485	9.1829		TCGA.G3.A7M5	9.5485	8.8123
TCGA.G3.A7M6	10.4055	9.8573		TCGA.G3.A7M6	10.4055	10.9681
TCGA.G3.A7M7	11.3359	11.2329		TCGA.G3.A7M7	11.3359	10.3602
TCGA.G3.A7M8	13.166	9.8422		TCGA.G3.A7M8	13.166	9.0765
TCGA.G3.A7M9	7.7199	10.5978		TCGA.G3.A7M9	7.7199	11.0684
TCGA.G3.AAUZ	10.1609	10.1736		TCGA.G3.AAUZ	10.1609	10.1562
TCGA.G3.AAV0	12.5581	9.0788		TCGA.G3.AAV0	12.5581	9.4905
TCGA.G3.AAV1	9.8172	11.5085		TCGA.G3.AAV1	9.8172	9.0637
TCGA.G3.AAV2	10.7617	12.5425		TCGA.G3.AAV2	10.7617	9.1272
TCGA.G3.AAV3	11.1076	11.5885		TCGA.G3.AAV3	11.1076	10.1801
TCGA.G3.AAV4	0.676	11.498		TCGA.G3.AAV4	0.676	10.2811
TCGA.G3.AAV5	12.2643	11.0539		TCGA.G3.AAV5	12.2643	9.49
TCGA.G3.AAV6	10.2828	10.1077		TCGA.G3.AAV6	10.2828	10.8151
TCGA.G3.AAV7	8.619	12.1068		TCGA.G3.AAV7	8.619	11.1962
TCGA.GJ.A3OU	10.2665	11.9093		TCGA.GJ.A3OU	10.2665	11.4282
TCGA.GJ.A6C0	8.8341	11.1139		TCGA.GJ.A6C0	8.8341	10.931
TCGA.GJ.A9DB	4.5441	10.0344		TCGA.GJ.A9DB	4.5441	10.0825
TCGA.HP.A5MZ	13.2001	11.4003		TCGA.HP.A5MZ	13.2001	10.6858
TCGA.HP.A5N0	12.6629	10.1519		TCGA.HP.A5N0	12.6629	9.5655
TCGA.K7.A5RF	12.8748	10.8844		TCGA.K7.A5RF	12.8748	10.048
TCGA.K7.A5RG	9.8953	10.8644		TCGA.K7.A5RG	9.8953	10.2947
TCGA.K7.A6G5	14.0297	11.0696		TCGA.K7.A6G5	14.0297	10.3699
TCGA.K7.AAU7	8.5115	11.0529		TCGA.K7.AAU7	8.5115	10.6995
TCGA.KR.A7K0	12.7553	12.6631		TCGA.KR.A7K0	12.7553	10.692
TCGA.KR.A7K2	11.3609	10.3926		TCGA.KR.A7K2	11.3609	10.1346
TCGA.KR.A7K7	10.7876	13.1921		TCGA.KR.A7K7	10.7876	11.3462
TCGA.KR.A7K8	10.2596	10.7701		TCGA.KR.A7K8	10.2596	10.3126
TCGA.LG.A6GG	9.5099	12.1335		TCGA.LG.A6GG	9.5099	8.7503
TCGA.LG.A9QC	11.9419	11.2122		TCGA.LG.A9QC	11.9419	9.2314
TCGA.LG.A9QD	13.0733	12.5158		TCGA.LG.A9QD	13.0733	10.5018
TCGA.MI.A75C	11.6	10.9645		TCGA.MI.A75C	11.6	10.2245
TCGA.MI.A75E	12.5145	10.8432		TCGA.MI.A75E	12.5145	10.0562
TCGA.MI.A75G	11.6609	10.6821		TCGA.MI.A75G	11.6609	9.0002
TCGA.MI.A75H	8.8159	12.023		TCGA.MI.A75H	8.8159	10.3154
TCGA.MI.A75I	9.4451	9.4284		TCGA.MI.A75I	9.4451	9.3651
TCGA.MR.A520	12.0148	10.2518		TCGA.MR.A520	12.0148	9.4039
TCGA.MR.A8JO	10.9844	11.538		TCGA.MR.A8JO	10.9844	9.9749
TCGA.NI.A4U2	11.3869	10.2739		TCGA.NI.A4U2	11.3869	8.9583
TCGA.NI.A8LF	11.7669	11.7072		TCGA.NI.A8LF	11.7669	9.7093
TCGA.O8.A75V	12.1436	11.37		TCGA.O8.A75V	12.1436	10.368
TCGA.PD.A5DF	8.7902	11.4718		TCGA.PD.A5DF	8.7902	11.5818
TCGA.QA.A7B7	8.2909	10.6164		TCGA.QA.A7B7	8.2909	10.5905
TCGA.RC.A6M3	4.7744	11.1903		TCGA.RC.A6M3	4.7744	10.2614
TCGA.RC.A6M4	10.8073	11.1789		TCGA.RC.A6M4	10.8073	9.6339
TCGA.RC.A6M5	9.0637	11.9393		TCGA.RC.A6M5	9.0637	10.2085
TCGA.RC.A6M6	8.8507	9.6555		TCGA.RC.A6M6	8.8507	9.7646
TCGA.RC.A7S9	11.6857	9.9293		TCGA.RC.A7S9	11.6857	10.5349
TCGA.RC.A7SB	8.5914	10.8772		TCGA.RC.A7SB	8.5914	9.1373
TCGA.RC.A7SF	10.3265	10.2398		TCGA.RC.A7SF	10.3265	10.1264
TCGA.RC.A7SH	6.4008	9.4304		TCGA.RC.A7SH	6.4008	10.6032
TCGA.RC.A7SK	9.0741	9.7018		TCGA.RC.A7SK	9.0741	9.2118
TCGA.RG.A7D4	9.031	10.9702		TCGA.RG.A7D4	9.031	10.5595
TCGA.T1.A6J8	8.8915	10.0254		TCGA.T1.A6J8	8.8915	9.4221
TCGA.UB.A7MA	5.4627	10.1764		TCGA.UB.A7MA	5.4627	10.8042
TCGA.UB.A7MB	9.172	10.5762		TCGA.UB.A7MB	9.172	9.9787
TCGA.UB.A7MC	12.4321	11.289		TCGA.UB.A7MC	12.4321	9.8705
TCGA.UB.A7MD	11.4622	11.7708		TCGA.UB.A7MD	11.4622	10.4904
TCGA.UB.A7ME	8.7112	9.4116		TCGA.UB.A7ME	8.7112	10.0927
TCGA.UB.A7MF	2.5186	10.3474		TCGA.UB.A7MF	2.5186	10.5563
TCGA.UB.AA0U	10.0857	10.9871		TCGA.UB.AA0U	10.0857	10.4316
TCGA.UB.AA0V	12.9454	10.8644		TCGA.UB.AA0V	12.9454	9.6718
TCGA.WJ.A86L	7.4548	10.0365		TCGA.WJ.A86L	7.4548	10.6386
TCGA.WQ.A9G7	7.6549	9.4656		TCGA.WQ.A9G7	7.6549	11.5128
TCGA.WQ.AB4B	12.0001	10.9423		TCGA.WQ.AB4B	12.0001	10.1991
TCGA.WX.AA44	11.7227	10.2611		TCGA.WX.AA44	11.7227	10.9961
TCGA.WX.AA46	12.6492	11.2612		TCGA.WX.AA46	12.6492	9.1312
TCGA.WX.AA47	8.7712	13.1782		TCGA.WX.AA47	8.7712	11.092
TCGA.XR.A8TC	10.0189	10.5659		TCGA.XR.A8TC	10.0189	10.1976
TCGA.XR.A8TD	6.8029	11.0299		TCGA.XR.A8TD	6.8029	10.5606
TCGA.XR.A8TE	6.2238	12.6411		TCGA.XR.A8TE	6.2238	10.6413
TCGA.XR.A8TF	10.0567	12.0469		TCGA.XR.A8TF	10.0567	8.2362
TCGA.XR.A8TG	9.4917	10.8785		TCGA.XR.A8TG	9.4917	10.2278
TCGA.YA.A8S7	8.4986	12.3021		TCGA.YA.A8S7	8.4986	11.0137
TCGA.ZP.A9CV	13.2043	11.5626		TCGA.ZP.A9CV	13.2043	10.1557
TCGA.ZP.A9CY	10.9971	11.0699		TCGA.ZP.A9CY	10.9971	10.2714
TCGA.ZP.A9CZ	8.2329	10.0037		TCGA.ZP.A9CZ	8.2329	10.5378
TCGA.ZP.A9D0	8.4126	10.7108		TCGA.ZP.A9D0	8.4126	10.195
TCGA.ZP.A9D1	10.4215	11.4145		TCGA.ZP.A9D1	10.4215	9.5817
TCGA.ZP.A9D2	7.9441	11.6256		TCGA.ZP.A9D2	7.9441	10.551
TCGA.ZP.A9D4	13.2901	12.0963		TCGA.ZP.A9D4	13.2901	9.6965
TCGA.ZS.A9CD	12.203	12.5144		TCGA.ZS.A9CD	12.203	10.314
TCGA.ZS.A9CE	10.9506	10.612		TCGA.ZS.A9CE	10.9506	9.328
TCGA.ZS.A9CF	7.6843	10.3064		TCGA.ZS.A9CF	7.6843	11.0301
TCGA.ZS.A9CG	12.7953	13.8766		TCGA.ZS.A9CG	12.7953	10.44

## Sheet: Figure 4N
TCGA-LIHC dataset
patients	MBL2	IL13R		patients	MBL2	IL25R
TCGA.2V.A95S	8.4735	11.0661		TCGA.2V.A95S	8.4735	12.6029
TCGA.2Y.A9GS	9.9807	12.0092		TCGA.2Y.A9GS	9.9807	10.1808
TCGA.2Y.A9GT	13.3566	13.5887		TCGA.2Y.A9GT	13.3566	10.4911
TCGA.2Y.A9GU	7.8109	11.7528		TCGA.2Y.A9GU	7.8109	9.0875
TCGA.2Y.A9GV	12.7519	13.0294		TCGA.2Y.A9GV	12.7519	9.1429
TCGA.2Y.A9GW	12.3354	12.843		TCGA.2Y.A9GW	12.3354	10.2021
TCGA.2Y.A9GX	12.2236	12.0026		TCGA.2Y.A9GX	12.2236	11.2568
TCGA.2Y.A9GY	9.8756	9.7935		TCGA.2Y.A9GY	9.8756	8.8355
TCGA.2Y.A9GZ	8.1581	12.1333		TCGA.2Y.A9GZ	8.1581	9.5252
TCGA.2Y.A9H0	8.6555	12.5622		TCGA.2Y.A9H0	8.6555	10.0526
TCGA.2Y.A9H1	11.9574	11.5349		TCGA.2Y.A9H1	11.9574	11.3764
TCGA.2Y.A9H2	9.7177	11.7645		TCGA.2Y.A9H2	9.7177	10.3249
TCGA.2Y.A9H3	4.9438	11.6028		TCGA.2Y.A9H3	4.9438	9.0853
TCGA.2Y.A9H4	7.0289	12.8533		TCGA.2Y.A9H4	7.0289	12.9772
TCGA.2Y.A9H5	10.2827	11.7029		TCGA.2Y.A9H5	10.2827	10.2667
TCGA.2Y.A9H6	9.3211	11.9733		TCGA.2Y.A9H6	9.3211	10.7725
TCGA.2Y.A9H7	10.7095	11.8287		TCGA.2Y.A9H7	10.7095	11.6225
TCGA.2Y.A9H8	6.0035	12.2602		TCGA.2Y.A9H8	6.0035	10.7445
TCGA.2Y.A9H9	9.426	11.6649		TCGA.2Y.A9H9	9.426	10.5774
TCGA.2Y.A9HA	7.9359	11.512		TCGA.2Y.A9HA	7.9359	11.4335
TCGA.2Y.A9HB	12.582	11.9184		TCGA.2Y.A9HB	12.582	9.9466
TCGA.3K.AAZ8	11.4243	11.6005		TCGA.3K.AAZ8	11.4243	10.2704
TCGA.4R.AA8I	11.3937	11.8217		TCGA.4R.AA8I	11.3937	9.5487
TCGA.5C.A9VG	7.3478	10.8072		TCGA.5C.A9VG	7.3478	9.541
TCGA.5C.A9VH	11.332	11.2526		TCGA.5C.A9VH	11.332	12.0392
TCGA.5C.AAPD	8.5764	12.0091		TCGA.5C.AAPD	8.5764	8.6331
TCGA.5R.AA1C	13.3744	13.2415		TCGA.5R.AA1C	13.3744	9.6581
TCGA.5R.AA1D	10.7635	11.5422		TCGA.5R.AA1D	10.7635	7.9034
TCGA.5R.AAAM	11.0393	12.5255		TCGA.5R.AAAM	11.0393	9.4769
TCGA.BC.4072	9.4635	12.106		TCGA.BC.4072	9.4635	12.7211
TCGA.BC.4073	11.9173	11.4637		TCGA.BC.4073	11.9173	8.8421
TCGA.BC.A10Q	2.9842	11.7763		TCGA.BC.A10Q	2.9842	9.2022
TCGA.BC.A10R	12.1258	12.7255		TCGA.BC.A10R	12.1258	10.3561
TCGA.BC.A10S	12.0845	12.5592		TCGA.BC.A10S	12.0845	8.3712
TCGA.BC.A10T	9.0433	12.0137		TCGA.BC.A10T	9.0433	10.4014
TCGA.BC.A10U	11.2824	13.6107		TCGA.BC.A10U	11.2824	10.1999
TCGA.BC.A10W	8.9726	11.8103		TCGA.BC.A10W	8.9726	13.2681
TCGA.BC.A10X	13.1067	12.5566		TCGA.BC.A10X	13.1067	9.5953
TCGA.BC.A10Y	6.664	11.7993		TCGA.BC.A10Y	6.664	10.1123
TCGA.BC.A10Z	10.0983	11.7883		TCGA.BC.A10Z	10.0983	10.4206
TCGA.BC.A110	9.3272	12.5303		TCGA.BC.A110	9.3272	9.3859
TCGA.BC.A112	10.3711	11.7793		TCGA.BC.A112	10.3711	12.8412
TCGA.BC.A216	11.9952	11.8545		TCGA.BC.A216	11.9952	10.3651
TCGA.BC.A217	6.7191	11.5357		TCGA.BC.A217	6.7191	9.4859
TCGA.BC.A3KF	8.9582	11.3162		TCGA.BC.A3KF	8.9582	8.9695
TCGA.BC.A3KG	8.0476	10.8999		TCGA.BC.A3KG	8.0476	7.7998
TCGA.BC.A5W4	4.3268	11.8957		TCGA.BC.A5W4	4.3268	11.7443
TCGA.BC.A69H	9.4382	10.3971		TCGA.BC.A69H	9.4382	10.5877
TCGA.BC.A69I	11.0558	13.1131		TCGA.BC.A69I	11.0558	9.3958
TCGA.BC.A8YO	6.7535	11.5732		TCGA.BC.A8YO	6.7535	9.7113
TCGA.BD.A2L6	10.9018	11.8674		TCGA.BD.A2L6	10.9018	6.5602
TCGA.BD.A3EP	11.1119	12.0258		TCGA.BD.A3EP	11.1119	8.4144
TCGA.BD.A3ER	12.6987	12.2358		TCGA.BD.A3ER	12.6987	8.4662
TCGA.BW.A5NO	8.2568	13.1002		TCGA.BW.A5NO	8.2568	10.4019
TCGA.BW.A5NP	10.5752	11.4652		TCGA.BW.A5NP	10.5752	10.3407
TCGA.BW.A5NQ	8.756	10.3105		TCGA.BW.A5NQ	8.756	12.331
TCGA.CC.5258	10.4037	12.2822		TCGA.CC.5258	10.4037	10.5683
TCGA.CC.5259	12.5744	13.1172		TCGA.CC.5259	12.5744	10.5069
TCGA.CC.5260	2.3639	11.3213		TCGA.CC.5260	2.3639	9.297
TCGA.CC.5261	9.8807	11.8491		TCGA.CC.5261	9.8807	11.4975
TCGA.CC.5262	11.5865	11.8715		TCGA.CC.5262	11.5865	10.6014
TCGA.CC.5263	10.4235	12.0668		TCGA.CC.5263	10.4235	8.2327
TCGA.CC.5264	12.0258	13.3886		TCGA.CC.5264	12.0258	9.1953
TCGA.CC.A123	11.1906	11.4032		TCGA.CC.A123	11.1906	11.476
TCGA.CC.A1HT	3.0566	12.4101		TCGA.CC.A1HT	3.0566	8.3787
TCGA.CC.A3M9	0.5178	11.8132		TCGA.CC.A3M9	0.5178	4.3219
TCGA.CC.A3MA	8.3059	11.0218		TCGA.CC.A3MA	8.3059	9.6224
TCGA.CC.A3MB	11.0579	11.9242		TCGA.CC.A3MB	11.0579	9.0716
TCGA.CC.A3MC	9.2722	11.7112		TCGA.CC.A3MC	9.2722	11.0538
TCGA.CC.A5UC	11.1025	10.5291		TCGA.CC.A5UC	11.1025	11.4449
TCGA.CC.A5UD	4.709	11.0956		TCGA.CC.A5UD	4.709	10.2364
TCGA.CC.A5UE	12.2656	12.4157		TCGA.CC.A5UE	12.2656	11.8553
TCGA.CC.A7IE	11.1392	10.68		TCGA.CC.A7IE	11.1392	11.2382
TCGA.CC.A7IF	4.8172	11.7036		TCGA.CC.A7IF	4.8172	12.0041
TCGA.CC.A7IG	7.4416	11.1241		TCGA.CC.A7IG	7.4416	10.7643
TCGA.CC.A7IH	13.5801	13.3658		TCGA.CC.A7IH	13.5801	8.9838
TCGA.CC.A7II	2.0836	10.9039		TCGA.CC.A7II	2.0836	10.1547
TCGA.CC.A7IJ	2.4424	12.1151		TCGA.CC.A7IJ	2.4424	7.8381
TCGA.CC.A7IK	11.5085	11.6439		TCGA.CC.A7IK	11.5085	10.2628
TCGA.CC.A7IL	11.0079	11.3681		TCGA.CC.A7IL	11.0079	10.3917
TCGA.CC.A8HS	10.4888	11.1083		TCGA.CC.A8HS	10.4888	11.1977
TCGA.CC.A8HT	9.2052	11.3117		TCGA.CC.A8HT	9.2052	11.4318
TCGA.CC.A8HU	4.4245	11.9311		TCGA.CC.A8HU	4.4245	11.1718
TCGA.CC.A8HV	8.5492	11.4948		TCGA.CC.A8HV	8.5492	10.1554
TCGA.CC.A9FS	13.1012	13.2522		TCGA.CC.A9FS	13.1012	12.7636
TCGA.CC.A9FU	9.1376	11.8049		TCGA.CC.A9FU	9.1376	9.9838
TCGA.CC.A9FV	0	11.3576		TCGA.CC.A9FV	0	6.2987
TCGA.CC.A9FW	9.4368	12.3188		TCGA.CC.A9FW	9.4368	9.5557
TCGA.DD.A113	8.5445	11.0273		TCGA.DD.A113	8.5445	10.0839
TCGA.DD.A114	7.569	11.7603		TCGA.DD.A114	7.569	9.4228
TCGA.DD.A115	11.9627	12.5431		TCGA.DD.A115	11.9627	10.1535
TCGA.DD.A116	8.3587	12.24		TCGA.DD.A116	8.3587	10.8008
TCGA.DD.A118	7.3961	12.2999		TCGA.DD.A118	7.3961	8.9521
TCGA.DD.A119	11.0745	11.5868		TCGA.DD.A119	11.0745	10.4107
TCGA.DD.A11A	8.0367	11.9296		TCGA.DD.A11A	8.0367	11.0596
TCGA.DD.A11B	12.0286	12.8033		TCGA.DD.A11B	12.0286	10.5842
TCGA.DD.A11C	10.2447	12.691		TCGA.DD.A11C	10.2447	11.2029
TCGA.DD.A11D	11.8944	12.2519		TCGA.DD.A11D	11.8944	11.1494
TCGA.DD.A1EA	10.927	13.0902		TCGA.DD.A1EA	10.927	10.7046
TCGA.DD.A1EB	12.9938	12.8672		TCGA.DD.A1EB	12.9938	7.8466
TCGA.DD.A1EC	6.2546	11.1045		TCGA.DD.A1EC	6.2546	6.7816
TCGA.DD.A1ED	12.2732	13.1524		TCGA.DD.A1ED	12.2732	9.8226
TCGA.DD.A1EE	12.8334	12.5709		TCGA.DD.A1EE	12.8334	10.2291
TCGA.DD.A1EF	10.9171	11.1409		TCGA.DD.A1EF	10.9171	11.3471
TCGA.DD.A1EG	10.7489	12.0137		TCGA.DD.A1EG	10.7489	10.2655
TCGA.DD.A1EH	7.2868	11.7661		TCGA.DD.A1EH	7.2868	10.2536
TCGA.DD.A1EI	12.6536	11.8921		TCGA.DD.A1EI	12.6536	8.545
TCGA.DD.A1EJ	13.0205	11.2182		TCGA.DD.A1EJ	13.0205	10.2132
TCGA.DD.A1EK	10.228	12.1091		TCGA.DD.A1EK	10.228	10.508
TCGA.DD.A1EL	10.8949	12.2628		TCGA.DD.A1EL	10.8949	11.0907
TCGA.DD.A39V	9.816	12.811		TCGA.DD.A39V	9.816	11.1839
TCGA.DD.A39W	4.2397	11.609		TCGA.DD.A39W	4.2397	9.9888
TCGA.DD.A39X	9.7276	10.9432		TCGA.DD.A39X	9.7276	11.2804
TCGA.DD.A39Y	9.7159	10.8787		TCGA.DD.A39Y	9.7159	11.7109
TCGA.DD.A39Z	10.4456	11.6198		TCGA.DD.A39Z	10.4456	8.6659
TCGA.DD.A3A1	8.274	11.7029		TCGA.DD.A3A1	8.274	10.9168
TCGA.DD.A3A2	11.9342	12.4364		TCGA.DD.A3A2	11.9342	8.9407
TCGA.DD.A3A3	10.9217	11.2594		TCGA.DD.A3A3	10.9217	12.4213
TCGA.DD.A3A4	11.9559	11.7547		TCGA.DD.A3A4	11.9559	8.4496
TCGA.DD.A3A5	8.8032	11.9949		TCGA.DD.A3A5	8.8032	10.6141
TCGA.DD.A3A6	1.8643	10.4011		TCGA.DD.A3A6	1.8643	4.2844
TCGA.DD.A3A7	8.0898	10.5013		TCGA.DD.A3A7	8.0898	9.8516
TCGA.DD.A3A8	12.679	12.369		TCGA.DD.A3A8	12.679	10.1598
TCGA.DD.A3A9	7.2055	11.6917		TCGA.DD.A3A9	7.2055	9.982
TCGA.DD.A4NA	1.1921	12.6132		TCGA.DD.A4NA	1.1921	4.9926
TCGA.DD.A4NB	11.7354	11.8943		TCGA.DD.A4NB	11.7354	7.8869
TCGA.DD.A4ND	11.9098	11.948		TCGA.DD.A4ND	11.9098	8.5778
TCGA.DD.A4NE	7.7462	11.6619		TCGA.DD.A4NE	7.7462	9.8313
TCGA.DD.A4NF	10.147	12.9523		TCGA.DD.A4NF	10.147	10.6029
TCGA.DD.A4NG	8.8705	12.5536		TCGA.DD.A4NG	8.8705	8.8178
TCGA.DD.A4NH	7.74	12.2487		TCGA.DD.A4NH	7.74	11.6607
TCGA.DD.A4NI	13.6587	12.4324		TCGA.DD.A4NI	13.6587	8.5431
TCGA.DD.A4NJ	8.7221	11.4671		TCGA.DD.A4NJ	8.7221	11.2878
TCGA.DD.A4NK	11.163	12.2998		TCGA.DD.A4NK	11.163	9.8289
TCGA.DD.A4NL	13.2575	12.7172		TCGA.DD.A4NL	13.2575	9.1558
TCGA.DD.A4NN	9.8934	11.2784		TCGA.DD.A4NN	9.8934	10.3077
TCGA.DD.A4NO	12.0328	12.692		TCGA.DD.A4NO	12.0328	11.3057
TCGA.DD.A4NP	12.7273	13.0042		TCGA.DD.A4NP	12.7273	9.3521
TCGA.DD.A4NQ	10.9422	11.4721		TCGA.DD.A4NQ	10.9422	9.1478
TCGA.DD.A4NR	10.7331	12.1008		TCGA.DD.A4NR	10.7331	9.7648
TCGA.DD.A4NS	9.8118	11.7804		TCGA.DD.A4NS	9.8118	8.3948
TCGA.DD.A4NV	12.2256	12.555		TCGA.DD.A4NV	12.2256	8.6271
TCGA.DD.A73A	12.273	11.7571		TCGA.DD.A73A	12.273	10.0795
TCGA.DD.A73B	10.9314	12.7005		TCGA.DD.A73B	10.9314	11.1491
TCGA.DD.A73C	11.9107	12.8554		TCGA.DD.A73C	11.9107	7.9035
TCGA.DD.A73D	9.4609	11.7194		TCGA.DD.A73D	9.4609	9.029
TCGA.DD.A73E	6.1982	11.3262		TCGA.DD.A73E	6.1982	7.3645
TCGA.DD.A73F	10.3324	12.1542		TCGA.DD.A73F	10.3324	11.9471
TCGA.DD.A73G	9.8833	11.3576		TCGA.DD.A73G	9.8833	8.8331
TCGA.DD.AA3A	5.8105	10.4742		TCGA.DD.AA3A	5.8105	9.7552
TCGA.DD.AAC8	5.4326	12.6098		TCGA.DD.AAC8	5.4326	9.1806
TCGA.DD.AAC9	13.0995	12.1092		TCGA.DD.AAC9	13.0995	11.5547
TCGA.DD.AACA	7.1422	11.9712		TCGA.DD.AACA	7.1422	10.1056
TCGA.DD.AACB	6.0505	11.9319		TCGA.DD.AACB	6.0505	10.9536
TCGA.DD.AACC	10.6816	11.7955		TCGA.DD.AACC	10.6816	10.8855
TCGA.DD.AACD	11.3686	13.5004		TCGA.DD.AACD	11.3686	10.1225
TCGA.DD.AACE	9.2476	10.7015		TCGA.DD.AACE	9.2476	7.306
TCGA.DD.AACF	10.9384	12.7131		TCGA.DD.AACF	10.9384	10.8113
TCGA.DD.AACG	12.2939	11.5262		TCGA.DD.AACG	12.2939	11.6474
TCGA.DD.AACH	8.4462	11.3579		TCGA.DD.AACH	8.4462	9.3145
TCGA.DD.AACI	9.4397	12.8863		TCGA.DD.AACI	9.4397	10.5342
TCGA.DD.AACJ	9.4917	11.3667		TCGA.DD.AACJ	9.4917	11.0091
TCGA.DD.AACK	13.1834	11.6511		TCGA.DD.AACK	13.1834	9.1727
TCGA.DD.AACL	8.2933	10.8547		TCGA.DD.AACL	8.2933	8.4879
TCGA.DD.AACN	10.462	11.4718		TCGA.DD.AACN	10.462	9.9595
TCGA.DD.AACO	10.2284	11.8468		TCGA.DD.AACO	10.2284	9.7669
TCGA.DD.AACP	9.8272	11.8192		TCGA.DD.AACP	9.8272	10.6965
TCGA.DD.AACQ	10.2678	11.5133		TCGA.DD.AACQ	10.2678	8.1246
TCGA.DD.AACS	13.3155	11.9393		TCGA.DD.AACS	13.3155	11.8894
TCGA.DD.AACT	12.5309	12.099		TCGA.DD.AACT	12.5309	9.3536
TCGA.DD.AACU	9.8378	12.0045		TCGA.DD.AACU	9.8378	8.9495
TCGA.DD.AACV	7.1351	11.5069		TCGA.DD.AACV	7.1351	11.0509
TCGA.DD.AACW	10.8418	11.5584		TCGA.DD.AACW	10.8418	10.0319
TCGA.DD.AACX	8.5733	11.2757		TCGA.DD.AACX	8.5733	10.6577
TCGA.DD.AACY	10.8409	11.9877		TCGA.DD.AACY	10.8409	10.044
TCGA.DD.AACZ	12.1091	11.4339		TCGA.DD.AACZ	12.1091	8.934
TCGA.DD.AAD0	6.6085	11.6695		TCGA.DD.AAD0	6.6085	10.2128
TCGA.DD.AAD1	13.3364	11.8451		TCGA.DD.AAD1	13.3364	11.622
TCGA.DD.AAD2	12.5554	11.7959		TCGA.DD.AAD2	12.5554	10.6638
TCGA.DD.AAD3	9.2727	11.9743		TCGA.DD.AAD3	9.2727	10.2136
TCGA.DD.AAD5	4.4852	10.6444		TCGA.DD.AAD5	4.4852	8.9049
TCGA.DD.AAD6	12.7723	11.4882		TCGA.DD.AAD6	12.7723	11.718
TCGA.DD.AAD8	9.0406	12.1382		TCGA.DD.AAD8	9.0406	9.9456
TCGA.DD.AADA	8.8209	11.8409		TCGA.DD.AADA	8.8209	10.2094
TCGA.DD.AADB	10.8973	11.1581		TCGA.DD.AADB	10.8973	11.4782
TCGA.DD.AADC	9.8314	11.8154		TCGA.DD.AADC	9.8314	10.8642
TCGA.DD.AADD	8.5074	10.6572		TCGA.DD.AADD	8.5074	10.7206
TCGA.DD.AADF	9.4748	11.6335		TCGA.DD.AADF	9.4748	10.2975
TCGA.DD.AADG	12.1184	12.0766		TCGA.DD.AADG	12.1184	9.171
TCGA.DD.AADI	10.5426	11.0133		TCGA.DD.AADI	10.5426	11.248
TCGA.DD.AADJ	11.876	11.7222		TCGA.DD.AADJ	11.876	11.0111
TCGA.DD.AADK	10.5567	12.3812		TCGA.DD.AADK	10.5567	12.7435
TCGA.DD.AADL	11.6168	11.8153		TCGA.DD.AADL	11.6168	9.9353
TCGA.DD.AADM	12.0614	11.4736		TCGA.DD.AADM	12.0614	11.669
TCGA.DD.AADN	8.7062	10.0805		TCGA.DD.AADN	8.7062	10.8841
TCGA.DD.AADO	10.4323	11.6132		TCGA.DD.AADO	10.4323	10.1421
TCGA.DD.AADP	10.5162	12.2796		TCGA.DD.AADP	10.5162	11.468
TCGA.DD.AADQ	11.0165	12.3039		TCGA.DD.AADQ	11.0165	11.2426
TCGA.DD.AADR	12.2282	11.9637		TCGA.DD.AADR	12.2282	13.3423
TCGA.DD.AADS	9.1286	11.3963		TCGA.DD.AADS	9.1286	9.9578
TCGA.DD.AADU	5.3816	11.5548		TCGA.DD.AADU	5.3816	10.988
TCGA.DD.AADV	9.9013	12.144		TCGA.DD.AADV	9.9013	11.3232
TCGA.DD.AADW	11.008	11.5714		TCGA.DD.AADW	11.008	10.578
TCGA.DD.AADY	11.6631	12.1484		TCGA.DD.AADY	11.6631	9.0705
TCGA.DD.AAE0	5.9264	10.4175		TCGA.DD.AAE0	5.9264	11.2842
TCGA.DD.AAE1	9.2936	11.6385		TCGA.DD.AAE1	9.2936	10.0275
TCGA.DD.AAE2	11.7166	12.345		TCGA.DD.AAE2	11.7166	9.8094
TCGA.DD.AAE3	9.7106	11.67		TCGA.DD.AAE3	9.7106	9.4339
TCGA.DD.AAE4	11.1644	11.9537		TCGA.DD.AAE4	11.1644	10.278
TCGA.DD.AAE6	7.1933	10.7387		TCGA.DD.AAE6	7.1933	9.9157
TCGA.DD.AAE7	11.4415	12.4618		TCGA.DD.AAE7	11.4415	9.1217
TCGA.DD.AAE9	12.3576	12.7302		TCGA.DD.AAE9	12.3576	9.202
TCGA.DD.AAEA	5.9175	11.0788		TCGA.DD.AAEA	5.9175	11.515
TCGA.DD.AAEB	12.3527	12.0211		TCGA.DD.AAEB	12.3527	9.1653
TCGA.DD.AAED	11.2375	10.6205		TCGA.DD.AAED	11.2375	10.6136
TCGA.DD.AAEE	8.8444	11.9698		TCGA.DD.AAEE	8.8444	11.6868
TCGA.DD.AAEG	10.6977	11.7008		TCGA.DD.AAEG	10.6977	9.0543
TCGA.DD.AAEH	12.327	11.6097		TCGA.DD.AAEH	12.327	10.066
TCGA.DD.AAEI	10.4733	11.3814		TCGA.DD.AAEI	10.4733	11.8276
TCGA.DD.AAEK	8.2877	11.6291		TCGA.DD.AAEK	8.2877	10.5397
TCGA.DD.AAVP	12.3904	12.8089		TCGA.DD.AAVP	12.3904	9.9578
TCGA.DD.AAVQ	10.0369	11.7759		TCGA.DD.AAVQ	10.0369	11.2048
TCGA.DD.AAVR	10.8606	11.4736		TCGA.DD.AAVR	10.8606	11.0043
TCGA.DD.AAVS	10.7613	11.3962		TCGA.DD.AAVS	10.7613	9.5119
TCGA.DD.AAVU	10.1377	11.707		TCGA.DD.AAVU	10.1377	11.5043
TCGA.DD.AAVV	12.0086	12.9105		TCGA.DD.AAVV	12.0086	9.4826
TCGA.DD.AAVW	9.1612	11.0152		TCGA.DD.AAVW	9.1612	11.2278
TCGA.DD.AAVX	9.3797	12.6695		TCGA.DD.AAVX	9.3797	12.3796
TCGA.DD.AAVY	12.7216	13.5127		TCGA.DD.AAVY	12.7216	9.2188
TCGA.DD.AAVZ	12.0227	11.7033		TCGA.DD.AAVZ	12.0227	10.9655
TCGA.DD.AAW0	10.4193	11.8011		TCGA.DD.AAW0	10.4193	11.2931
TCGA.DD.AAW1	13.7534	14.2642		TCGA.DD.AAW1	13.7534	10.1587
TCGA.DD.AAW2	10.7837	13.1969		TCGA.DD.AAW2	10.7837	9.4102
TCGA.DD.AAW3	11.2796	11.67		TCGA.DD.AAW3	11.2796	8.3587
TCGA.ED.A459	11.1421	13.904		TCGA.ED.A459	11.1421	11.2644
TCGA.ED.A4XI	12.0004	12.1642		TCGA.ED.A4XI	12.0004	9.6563
TCGA.ED.A5KG	7.0456	11.3198		TCGA.ED.A5KG	7.0456	9.1518
TCGA.ED.A627	10.9019	12.1269		TCGA.ED.A627	10.9019	9.7728
TCGA.ED.A66X	9.7382	11.1112		TCGA.ED.A66X	9.7382	10.3856
TCGA.ED.A66Y	12.3437	11.2449		TCGA.ED.A66Y	12.3437	13.5507
TCGA.ED.A7PX	3.6405	10.8605		TCGA.ED.A7PX	3.6405	9.8915
TCGA.ED.A7PY	12.4144	11.5633		TCGA.ED.A7PY	12.4144	10.6846
TCGA.ED.A7PZ	4.5587	10.7784		TCGA.ED.A7PZ	4.5587	10.8584
TCGA.ED.A7XO	10.607	11.9062		TCGA.ED.A7XO	10.607	9.8239
TCGA.ED.A7XP	12.4292	11.5111		TCGA.ED.A7XP	12.4292	12.4349
TCGA.ED.A82E	1.5853	11.6975		TCGA.ED.A82E	1.5853	9.6606
TCGA.ED.A8O5	10.2442	10.6162		TCGA.ED.A8O5	10.2442	11.9278
TCGA.ED.A8O6	10.9692	11.6304		TCGA.ED.A8O6	10.9692	10.7488
TCGA.ED.A97K	9.7836	11.8981		TCGA.ED.A97K	9.7836	9.0076
TCGA.EP.A12J	13.6213	13.0448		TCGA.EP.A12J	13.6213	10.0212
TCGA.EP.A26S	11.8057	12.1994		TCGA.EP.A26S	11.8057	10.1811
TCGA.EP.A2KA	7.4047	11.6088		TCGA.EP.A2KA	7.4047	10.0044
TCGA.EP.A2KB	10.8829	10.5792		TCGA.EP.A2KB	10.8829	11.3708
TCGA.EP.A2KC	11.6132	12.4651		TCGA.EP.A2KC	11.6132	10.1012
TCGA.EP.A3JL	11.4338	12.569		TCGA.EP.A3JL	11.4338	10.8416
TCGA.EP.A3RK	9.3128	12.5331		TCGA.EP.A3RK	9.3128	11.8933
TCGA.ES.A2HS	12.386	13.1607		TCGA.ES.A2HS	12.386	10.8829
TCGA.ES.A2HT	11.487	12.4483		TCGA.ES.A2HT	11.487	9.3348
TCGA.FV.A23B	11.7446	12.5175		TCGA.FV.A23B	11.7446	12.0789
TCGA.FV.A2QQ	11.2182	11.4825		TCGA.FV.A2QQ	11.2182	10.1155
TCGA.FV.A2QR	10.9087	12.3966		TCGA.FV.A2QR	10.9087	8.3839
TCGA.FV.A3I0	2.3534	12.1585		TCGA.FV.A3I0	2.3534	8.1409
TCGA.FV.A3I1	10.8486	11.9086		TCGA.FV.A3I1	10.8486	10.153
TCGA.FV.A3R2	6.0764	11.8612		TCGA.FV.A3R2	6.0764	8.9802
TCGA.FV.A3R3	8.9421	12.1665		TCGA.FV.A3R3	8.9421	10.6174
TCGA.FV.A495	11.2323	11.3849		TCGA.FV.A495	11.2323	11.1275
TCGA.FV.A496	8.4316	12.2322		TCGA.FV.A496	8.4316	9.4282
TCGA.FV.A4ZP	9.3921	9.8202		TCGA.FV.A4ZP	9.3921	10.0995
TCGA.FV.A4ZQ	8.9221	10.9624		TCGA.FV.A4ZQ	8.9221	9.372
TCGA.G3.A25S	9.3975	12.0384		TCGA.G3.A25S	9.3975	10.7511
TCGA.G3.A25T	8.596	11.7016		TCGA.G3.A25T	8.596	9.242
TCGA.G3.A25U	8.791	11.8529		TCGA.G3.A25U	8.791	10.7326
TCGA.G3.A25V	13.0219	12.555		TCGA.G3.A25V	13.0219	10.1844
TCGA.G3.A25X	2.7305	11.8612		TCGA.G3.A25X	2.7305	9.302
TCGA.G3.A25Y	10.0592	11.2705		TCGA.G3.A25Y	10.0592	10.5924
TCGA.G3.A25Z	10.5416	12.0219		TCGA.G3.A25Z	10.5416	11.3134
TCGA.G3.A3CG	11.7237	12.8961		TCGA.G3.A3CG	11.7237	9.274
TCGA.G3.A3CH	11.8121	11.7765		TCGA.G3.A3CH	11.8121	11.9039
TCGA.G3.A3CI	9.3718	11.3298		TCGA.G3.A3CI	9.3718	7.7076
TCGA.G3.A3CJ	13.2545	12.4857		TCGA.G3.A3CJ	13.2545	9.9146
TCGA.G3.A3CK	11.4237	12.6604		TCGA.G3.A3CK	11.4237	9.7625
TCGA.G3.A5SI	11.8	12.7743		TCGA.G3.A5SI	11.8	11.1967
TCGA.G3.A5SJ	10.1919	11.7238		TCGA.G3.A5SJ	10.1919	12.9194
TCGA.G3.A5SK	13.9731	14.2394		TCGA.G3.A5SK	13.9731	10.749
TCGA.G3.A5SL	10.4281	12.6673		TCGA.G3.A5SL	10.4281	9.2989
TCGA.G3.A5SM	11.9102	12.4372		TCGA.G3.A5SM	11.9102	9.8378
TCGA.G3.A6UC	11.3408	12.916		TCGA.G3.A6UC	11.3408	9.045
TCGA.G3.A7M5	9.5485	11.2311		TCGA.G3.A7M5	9.5485	9.1424
TCGA.G3.A7M6	10.4055	11.0073		TCGA.G3.A7M6	10.4055	9.925
TCGA.G3.A7M7	11.3359	11.31		TCGA.G3.A7M7	11.3359	8.2997
TCGA.G3.A7M8	13.166	12.176		TCGA.G3.A7M8	13.166	9.6517
TCGA.G3.A7M9	7.7199	10.6156		TCGA.G3.A7M9	7.7199	8.9368
TCGA.G3.AAUZ	10.1609	11.1567		TCGA.G3.AAUZ	10.1609	11.4041
TCGA.G3.AAV0	12.5581	12.8394		TCGA.G3.AAV0	12.5581	10.0842
TCGA.G3.AAV1	9.8172	12.6357		TCGA.G3.AAV1	9.8172	11.0635
TCGA.G3.AAV2	10.7617	12.6871		TCGA.G3.AAV2	10.7617	9.6803
TCGA.G3.AAV3	11.1076	12.9804		TCGA.G3.AAV3	11.1076	10.0909
TCGA.G3.AAV4	0.676	12.1587		TCGA.G3.AAV4	0.676	10.1445
TCGA.G3.AAV5	12.2643	10.7032		TCGA.G3.AAV5	12.2643	9.9694
TCGA.G3.AAV6	10.2828	11.4776		TCGA.G3.AAV6	10.2828	9.9673
TCGA.G3.AAV7	8.619	12.3731		TCGA.G3.AAV7	8.619	10.119
TCGA.GJ.A3OU	10.2665	11.7742		TCGA.GJ.A3OU	10.2665	9.4951
TCGA.GJ.A6C0	8.8341	12.4451		TCGA.GJ.A6C0	8.8341	10.8731
TCGA.GJ.A9DB	4.5441	11.5028		TCGA.GJ.A9DB	4.5441	9.7848
TCGA.HP.A5MZ	13.2001	12.7203		TCGA.HP.A5MZ	13.2001	10.9702
TCGA.HP.A5N0	12.6629	13.0115		TCGA.HP.A5N0	12.6629	10.1318
TCGA.K7.A5RF	12.8748	12.0775		TCGA.K7.A5RF	12.8748	10.4659
TCGA.K7.A5RG	9.8953	12.074		TCGA.K7.A5RG	9.8953	12.4438
TCGA.K7.A6G5	14.0297	13.1668		TCGA.K7.A6G5	14.0297	11.1292
TCGA.K7.AAU7	8.5115	11.2724		TCGA.K7.AAU7	8.5115	10.63
TCGA.KR.A7K0	12.7553	12.5455		TCGA.KR.A7K0	12.7553	10.0634
TCGA.KR.A7K2	11.3609	11.734		TCGA.KR.A7K2	11.3609	10.74
TCGA.KR.A7K7	10.7876	12.2394		TCGA.KR.A7K7	10.7876	10.4475
TCGA.KR.A7K8	10.2596	11.3723		TCGA.KR.A7K8	10.2596	9.6493
TCGA.LG.A6GG	9.5099	12.5967		TCGA.LG.A6GG	9.5099	10.3512
TCGA.LG.A9QC	11.9419	12.0615		TCGA.LG.A9QC	11.9419	8.4359
TCGA.LG.A9QD	13.0733	12.6066		TCGA.LG.A9QD	13.0733	10.3814
TCGA.MI.A75C	11.6	11.8402		TCGA.MI.A75C	11.6	10.4279
TCGA.MI.A75E	12.5145	12.9558		TCGA.MI.A75E	12.5145	10.2742
TCGA.MI.A75G	11.6609	12.7278		TCGA.MI.A75G	11.6609	9.7841
TCGA.MI.A75H	8.8159	11.8127		TCGA.MI.A75H	8.8159	8.6659
TCGA.MI.A75I	9.4451	11.6744		TCGA.MI.A75I	9.4451	10.4125
TCGA.MR.A520	12.0148	11.5661		TCGA.MR.A520	12.0148	7.7083
TCGA.MR.A8JO	10.9844	11.1554		TCGA.MR.A8JO	10.9844	7.2763
TCGA.NI.A4U2	11.3869	13.7996		TCGA.NI.A4U2	11.3869	7.8675
TCGA.NI.A8LF	11.7669	12.2772		TCGA.NI.A8LF	11.7669	8.3428
TCGA.O8.A75V	12.1436	11.9217		TCGA.O8.A75V	12.1436	12.0211
TCGA.PD.A5DF	8.7902	12.206		TCGA.PD.A5DF	8.7902	7.6779
TCGA.QA.A7B7	8.2909	12.2196		TCGA.QA.A7B7	8.2909	8.2947
TCGA.RC.A6M3	4.7744	10.7252		TCGA.RC.A6M3	4.7744	9.907
TCGA.RC.A6M4	10.8073	12.2188		TCGA.RC.A6M4	10.8073	10.034
TCGA.RC.A6M5	9.0637	11.2829		TCGA.RC.A6M5	9.0637	8.5418
TCGA.RC.A6M6	8.8507	11.2448		TCGA.RC.A6M6	8.8507	6.6967
TCGA.RC.A7S9	11.6857	10.958		TCGA.RC.A7S9	11.6857	10.7378
TCGA.RC.A7SB	8.5914	12.0411		TCGA.RC.A7SB	8.5914	10.2426
TCGA.RC.A7SF	10.3265	11.2651		TCGA.RC.A7SF	10.3265	10.8701
TCGA.RC.A7SH	6.4008	10.8216		TCGA.RC.A7SH	6.4008	8.4576
TCGA.RC.A7SK	9.0741	10.456		TCGA.RC.A7SK	9.0741	9.5816
TCGA.RG.A7D4	9.031	11.8588		TCGA.RG.A7D4	9.031	9.7032
TCGA.T1.A6J8	8.8915	12.0515		TCGA.T1.A6J8	8.8915	8.936
TCGA.UB.A7MA	5.4627	11.207		TCGA.UB.A7MA	5.4627	11.3173
TCGA.UB.A7MB	9.172	11.2186		TCGA.UB.A7MB	9.172	9.8924
TCGA.UB.A7MC	12.4321	12.1319		TCGA.UB.A7MC	12.4321	10.029
TCGA.UB.A7MD	11.4622	12.4902		TCGA.UB.A7MD	11.4622	8.9876
TCGA.UB.A7ME	8.7112	11.8145		TCGA.UB.A7ME	8.7112	11.3688
TCGA.UB.A7MF	2.5186	11.436		TCGA.UB.A7MF	2.5186	8.7436
TCGA.UB.AA0U	10.0857	11.6321		TCGA.UB.AA0U	10.0857	10.8667
TCGA.UB.AA0V	12.9454	12.2623		TCGA.UB.AA0V	12.9454	9.9715
TCGA.WJ.A86L	7.4548	12.4774		TCGA.WJ.A86L	7.4548	9.4527
TCGA.WQ.A9G7	7.6549	10.8362		TCGA.WQ.A9G7	7.6549	10.5588
TCGA.WQ.AB4B	12.0001	12.2024		TCGA.WQ.AB4B	12.0001	9.8247
TCGA.WX.AA44	11.7227	11.4827		TCGA.WX.AA44	11.7227	11.1436
TCGA.WX.AA46	12.6492	12.5144		TCGA.WX.AA46	12.6492	8.9952
TCGA.WX.AA47	8.7712	11.3988		TCGA.WX.AA47	8.7712	10.2275
TCGA.XR.A8TC	10.0189	11.3328		TCGA.XR.A8TC	10.0189	9.027
TCGA.XR.A8TD	6.8029	11.8389		TCGA.XR.A8TD	6.8029	8.1388
TCGA.XR.A8TE	6.2238	11.5474		TCGA.XR.A8TE	6.2238	9.4786
TCGA.XR.A8TF	10.0567	12.1986		TCGA.XR.A8TF	10.0567	9.5026
TCGA.XR.A8TG	9.4917	12.0552		TCGA.XR.A8TG	9.4917	9.8604
TCGA.YA.A8S7	8.4986	12.2219		TCGA.YA.A8S7	8.4986	6.8747
TCGA.ZP.A9CV	13.2043	13.289		TCGA.ZP.A9CV	13.2043	9.8487
TCGA.ZP.A9CY	10.9971	12.5694		TCGA.ZP.A9CY	10.9971	10.0615
TCGA.ZP.A9CZ	8.2329	11.3338		TCGA.ZP.A9CZ	8.2329	10.7456
TCGA.ZP.A9D0	8.4126	12.114		TCGA.ZP.A9D0	8.4126	9.9802
TCGA.ZP.A9D1	10.4215	12.678		TCGA.ZP.A9D1	10.4215	7.3606
TCGA.ZP.A9D2	7.9441	11.9164		TCGA.ZP.A9D2	7.9441	8.7447
TCGA.ZP.A9D4	13.2901	12.3887		TCGA.ZP.A9D4	13.2901	8.2964
TCGA.ZS.A9CD	12.203	12.7473		TCGA.ZS.A9CD	12.203	9.9962
TCGA.ZS.A9CE	10.9506	11.9061		TCGA.ZS.A9CE	10.9506	9.0228
TCGA.ZS.A9CF	7.6843	12.1839		TCGA.ZS.A9CF	7.6843	10.5553
TCGA.ZS.A9CG	12.7953	13.4245		TCGA.ZS.A9CG	12.7953	8.5145

## Sheet: Figure 5
5A		PBS	MBL2		5B		NC	MBL2		5E		NC	rMBL2		vector	MBL2
FCS	% of PD-L1+ NK Cells	2.02	6.05		Q-PCR	Relative PD-L1 mRNA expression (normalized to Hep3B)	0.997181	34.7238		WB	Relative PD-L1 expression (β-Actin adjusted)	0.413918	0.94033	Relative PD-L1 expression (β-Actin adjusted)	0.866955	1.01715
		0	5.56				1.01474	32.6551				0.403154	0.90101		0.804631	1.02123
		0.81	5.87				0.988257	36.3734				0.423121	0.98121		0.921431	1.01319
		1.67	12.9			Mean	1.00006	34.5841			Mean	0.413398	0.94085	Mean	0.864339	1.01719
		2.56	11.3			SD	0.0134763	1.86308			SD	0.00999365	0.0401025	SD	0.0584439	0.00402015
		1.37	9.74
		5.56	1.92
		5.01	4.37		5C		Hepa1-6-vector	Hepa1-6-MBL2
		7.45	3.82		Q-PCR	Relative PD-L1 mRNA expression (normalized to Hep3B)	0.834485	5.7102
		5.38	9.66				0.8361	4.53039
		3.23	13.5				1.43325	5.95497
		6.97	10.8			Mean	1.03461	5.39852
	Mean	3.5025	7.9575			SD	0.345234	0.761719
	SD	2.49035	3.82171
5G		NC	ShRNA1
Q-PCR	Relative PD-L1 mRNA Expression	1.13471	0.585643
		1.00971	0.470157
		0.872803	0.397078
		1.34468	0.455371
		0.760241	0.648034
		0.978203	0.340128
	Mean	1.01673	0.482735
	SD	0.204698	0.115321
5H			Ctrl						Mean	SD	MBL2						Mean	SD
Q-PCR	Relative PD-L1 mRNA Expression	Hep3B	1.1288	0.965616	0.91744	0.903254	0.609557	1.81625	1.05682	0.408237	20.8417	19.867	17.9746	14.8299	15.0842	14.55	17.1912	2.7601
		LM3	1.08633	0.965409	0.95351	0.808655	0.930199	1.32942	1.01225	0.178836	48.0027	51.7652	64.9884	23.9614	38.2486	38.6711	44.2729	13.9957
5I		Huh7 Ctrl	Huh7 SH		Hep3B Ctrl	Hep3B MBL2		LM3 Ctrl	LM3 MBL2
WB	Relative MBL2 expression (β-Actin adjusted)	0.923684	0.282335	Relative MBL2 expression (β-Actin adjusted)	0.369267	0.974988	Relative MBL2 expression (β-Actin adjusted)	0.371293	1.12564
		0.903654	0.253121		0.342131	0.981231		0.346211	1.11236
		0.946852	0.310211		0.385614	0.966426		0.401231	1.13652
	Mean	0.92473	0.281889	Mean	0.365671	0.974215	Mean	0.372912	1.12484
	SD	0.021618	0.0285476	SD	0.0219635	0.00743273	SD	0.0275457	0.0120997
		Huh7 Ctrl	Huh7 SH		Hep3B Ctrl	Hep3B MBL2		LM3 Ctrl	LM3 MBL2
	Relative PD-L1 expression (β-Actin adjusted)	1.07443	0.787288	Relative PD-L1 expression (β-Actin adjusted)	0.53973	0.906787	Relative PD-L1 expression (β-Actin adjusted)	0.672637	0.995319
		0.92121	0.753211		0.50953	0.901021		0.642314	0.962312
		1.30212	0.812111		0.56523	0.911291		0.703562	1.02362
	Mean	1.09925	0.784203	Mean	0.538163	0.906366	Mean	0.672838	0.993751
	SD	0.191664	0.0295709	SD	0.027883	0.00514791	SD	0.0306245	0.0306846
5M	Luc-NC+IgG	Luc-NC+anti-PD-L1	Luc-MBL2+IgG	Luc-MBL2+anti-PD-L1			5O	Luc-NC+IgG	Luc-NC+anti-PD-L1	Luc-MBL2+IgG	Luc-MBL2+anti-PD-L1
Hepa1-6 liver flux [p/s] × 10³	1.15264	0.504394	0.672989	0.130344			Score of Nkp46	3	2	9	9
	1.08516	0.378674	0.721159	0.277928				4	4	8	8
	1.4421	0.866855	0.352149	0.272783				3	3	9	6
	1.01112	0.711194	0.532453	0.164766				3	6	6	6
Mean	1.17276	0.615279	0.569688	0.211455			Mean	3.25	3.75	8	7.25
SD	0.188635	0.216616	0.165654	0.0751413			SD	0.5	1.70783	1.41421	1.5
5P	Luc-NC+IgG	Luc-NC+anti-PD-L1	Luc-MBL2+IgG	Luc-MBL2+anti-PD-L1			5Q	Luc-NC+IgG	Luc-NC+anti-PD-L1	Luc-MBL2+IgG	Luc-MBL2+anti-PD-L1
Number of CD8+ T cells	18	34	25	37			Number of PD1+ T Cells	15	5	15	2
	16	32	22	43				18	7	13	3
	21	29	20	41				15	9	12	5
	13	39	18	33				17	7	10	2
Mean	17	33.5	21.25	38.5			Mean	16.25	7	12.5	3
SD	3.3665	4.20317	2.98608	4.43471			SD	1.5	1.63299	2.08167	1.41421

## Sheet: Figure 6
6D		HBX-	HBX+
IHC	Score of MBL2	5	1
		2	1
		3	1
		5	2
		3	2
		3	3
		2	0
		4	1
		5	1
			2
			1
			1
			1
			0
			1
			3
			1
6F		Ctrl	HBX
Q-PCR	Relative MBL2 mRNA expression	0.949329	0.469573
		0.981294	0.584113
		1.07346	0.655319
	Mean	1.00136	0.569668
	SD	0.0644509	0.0937117
6H		IgG	HBX
PCR	Relative enrichment of MBL2 (normalized to input)	0.165753	0.982101
		0.157529	0.508708
		0.231171	0.602569
		0.178087	0.619553
		0.26683	0.940897
		0.33879	0.955253
	Mean	0.223027	0.76818
	SD	0.0706767	0.213276

## Sheet: Figure 6A
Tumor (T) sample ID	Proteomic subtype	MBL2		Note:
T112	1	-2.63962		Subgroup 1: S-Mb
T113	1	-1.53656		Subgroup 2: S-Me
T123	2	-0.785362		Subgroup 3: S-Pf
T125	3	-2.49301
T127	1	-2.33019
T131	3	-1.18518
T135	2	-1.77566
T137	1	-0.659007
T141	1	-0.658849
T145	1	-0.513368
T147	2	-1.13722
T161	2	-2.36569
T171	2	-1.29341
T187	2	-1.33788
T191	1	-1.62324
T195	1	0.111971
T211	3	-0.600274
T217	1	-2.11184
T221	2	0.276866
T223	3	-2.10671
T227	2	-2.27212
T231	2	-0.106387
T257	2	-1.5646
T261	1	-1.04682
T267	2	-2.11482
T271	2	-2.71352
T277	2	-2.37938
T283	3	-1.50419
T285	3	-1.52934
T311	3	-1.90712
T313	2	0.888132
T327	1	-3.30315
T331	3	-0.495038
T341	1	-0.305337
T343	3	-2.27964
T351	3	-2.8076
T353	1	-1.59007
T355	2	-2.27538
T357	2	-0.89382
T361	1	-1.26451
T363	2	-1.06071
T365	1	-1.69128
T367	3	-1.37403
T375	3	-1.39381
T383	3	-1.96903
T385	3	-2.72771
T387	3	-2.94685
T391	3	-0.62772
T393	2	-1.14514
T395	3	-0.444827
T411	2	-0.923954
T413	3	-0.212345
T415	1	-1.24055
T421	1	-2.2508
T423	1	-1.44587
T425	3	-2.1195
T427	3	-1.74651
T431	2	-1.77519
T433	1	-0.997434
T435	2	-0.981864
T443	2	-1.58521
T445	2	-1.74063
T451	1	0.256889
T455	3	-1.87388
T461	1	-1.82928
T463	3	-1.17442
T465	1	-0.415679
T467	3	-0.0551057
T471	2	-1.83864
T473	2	-0.862152
T477	1	-2.01515
T481	1	-1.75704
T483	2	-0.890178
T487	2	-0.551891
T491	3	0.0715334
T493	2	-1.25261
T497	3	0.0242431
T513	1	0.124698
T515	1	1.58639
T517	2	-1.86088
T523	2	-2.08317
T525	3	-1.05843
T527	2	-1.50101
T533	2	0.754182
T537	3	-1.98604
T545	3	-1.032
T553	2	-0.556484
T557	2	-0.908538
T563	1	-1.25922
T567	3	-1.17171
T571	1	-2.22591
T573	3	-1.12591
T615	1	1.11506
T617	1	-0.649371
T627	1	0.233292
T635	2	-1.01184
T641	2	-1.12175
T647	2	-1.85708
T661	3	-1.21783
T663	2	-3.44547
T665	3	-1.13535
T671	3	-2.57647
T685	2	-2.0613
T695	1	-2.40146
T713	1	0.119939
T715	2	-2.23581
T721	1	0.372301
T724	3	-2.51493
T727	2	0.369803
T737	2	-2.95614
T741	1	-2.12712
T743	3	-2.48577
T745	1	-1.91267
T755	1	-0.201238
T777	1	-0.696991
T785	1	-0.245291
T813	3	-0.737035
T815	3	-1.71098
T817	3	-1.36969
T823	1	0.0153644
T851	2	-0.856781
T857	1	1.19711
T861	1	-0.438174
T863	1	-0.64891
T865	2	0.228164
T867	1	-1.91073
T873	1	-0.964764
T877	3	-1.55046
T881	3	-1.39317
T883	2	-1.83046
T911	1	-1.22796
T913	1	0.650007
T915	1	-1.32743
T917	3	-0.0612558
T921	2	-0.571334
T923	2	-1.22313
T925	2	0.0478165
T937	2	0.0247275
T943	3	-1.28794
T951	3	-1.67551
T953	2	-1.50653
T955	1	0.765199
T957	2	-1.09295
T963	2	-0.303803
T965	3	-1.10921
T967	3	-1.24922
T975	3	-0.297554
T977	2	-1.08808
T981	1	-0.151023
T983	3	-0.753434
T1013	2	-1.02254
T1015	1	0.579748
T1021	2	-0.741572
T1025	2	-1.1722
T1027	1	-1.68219
T1031	2	-0.827823
T1041	1	-0.736803
T1043	1	-0.0130563
T1045	1	-0.709297
N112	1	0.326359
N113	1	-0.282395
N123	2	0.767119
N125	3	0.735464
N127	1	-0.0290084
N131	3	0.384558
N135	2	0.954006
N137	1	0.083234
N141	1	-0.142261
N145	1	-0.0228537
N147	2	0.543142
N161	2	0.137068
N171	2	0.0394924
N187	2	0.894292
N191	1	-0.432755
N195	1	1.23604
N217	3	0.397605
N221	1	0.340706
N231	2	1.94418
N257	3	0.207431
N261	2	-0.215539
N267	2	-0.166711
N271	2	0.592787
N277	1	1.35608
N311	2	0.856395
N313	2	0.523491
N331	2	0.141246
N341	3	-1.1442
N343	3	-0.322371
N351	3	0.0063236
N353	2	1.56228
N357	1	1.22919
N361	3	1.49851
N365	1	-0.684682
N367	3	0.740404
N375	3	-0.419833
N383	1	-0.212814
N385	2	0.475572
N387	2	1.31974
N391	1	0.126527
N393	2	0.200358
N395	1	-0.169986
N413	3	1.66573
N421	3	-0.2137
N423	3	0.0425947
N425	3	0.177579
N427	3	-0.919814
N431	3	0.213036
N433	2	-0.542003
N435	3	0.53937
N443	2	0.555514
N445	3	0.866119
N451	1	1.83701
N455	1	-0.616926
N463	1	-0.216737
N465	3	0.295296
N467	3	0.98456
N211	2	1.78908
N223	1	0.239682
N227	2	0.790014
N283	2	0.639086
N285	2	1.36054
N327	1	0.264843
N355	3	0.290109
N363	1	0.219335
N411	3	0.375583
N415	1	0.352282
N461	3	1.17618
N471	2	-0.428526
N473	2	1.27066
N477	1	-0.494693
N481	1	-0.844808
N483	2	0.110025
N487	2	0.175504
N491	3	1.39042
N493	2	0.360806
N497	3	-0.484803
N513	1	1.92184
N515	1	1.07316
N517	2	1.67185
N523	2	1.16179
N525	3	0.180334
N527	2	1.54243
N533	2	0.396075
N537	3	-0.375892
N545	3	1.41959
N553	2	1.21702
N557	2	0.398661
N563	1	0.405296
N567	3	0.585877
N571	1	1.65847
N573	3	1.56894
N615	1	1.50616
N617	1	-0.0541988
N627	1	0.716296
N635	2	0.420457
N641	2	0.0494869
N647	2	-0.00678076
N661	3	0.31748
N663	2	-0.242998
N665	3	1.29334
N671	3	1.59016
N685	2	1.25131
N695	1	0.862874
N713	1	0.678259
N715	2	1.29205
N721	1	-0.349463
N724	3	1.7717
N727	2	1.65879
N737	2	-0.051546
N741	1	0.981134
N743	3	-1.42767
N745	1	-0.108481
N755	1	0.393527
N777	1	-0.444081
N785	1	1.41332
N813	3	-0.99865
N815	3	0.181642
N817	3	-0.23506
N823	1	1.2315
N851	2	1.49634
N857	1	0.855104
N861	1	0.660906
N863	1	1.07696
N865	2	2.20815
N867	1	1.44164
N873	1	0.122013
N877	3	0.184524
N881	3	0.212441
N883	2	0.790597
N911	1	-0.107152
N913	1	1.22032
N915	1	0.260987
N917	3	1.1346
N921	2	2.22555
N923	2	0.334783
N925	2	1.6311
N937	2	0.0165199
N943	3	0.257454
N951	3	0.0471527
N953	2	-0.248365
N955	1	0.503511
N957	2	0.284316
N963	2	0.533337
N965	3	1.05943
N967	3	0.919324
N975	3	1.21652
N977	2	0.291764
N981	1	0.634674
N983	3	0.0067305
N1013	2	-0.183553
N1015	1	1.58267
N1021	2	0.485913
N1025	2	0.417611
N1027	1	0.272637
N1031	2	1.55727
N1041	1	1.45616
N1043	1	0.965571
N1045	1	1.40974

[truncated: 6 more sheets: Figure 7, Figure 7A, Figure S1, Figure S2, Figure S3, Figure S5]
